# Supplementary material for: Transcriptional features of genomic regulatory blocks
Source: Genome Biol. 2009 Apr 19;10(4):R38. doi: 10.1186/gb-2009-10-4-r38 (PMC2688929; doi:10.1186/gb-2009-10-4-r38)
Supplement: Additional data file 1 — Target genes, bystander genes, other CpG island genes (used for background) and other TF genes (used for background). [file gb-2009-10-4-r38-S1.xls]

## Sheet: Target Genes
EnsembGeneID	hgnc_symbol	chr	start	end	strand	GRB location	is in a multipe target GRB
ENSG00000004848	ARX	chrX	24932213	24943775	-1	chrX:24631236-24943790	no
ENSG00000005073	HOXA11	chr7	27187301	27191360	-1	chr7:26212281-29519333	yes
ENSG00000006377	DLX6	chr7	96473226	96478288	1	chr7:91996634-96492244	yes
ENSG00000006468	ETV1	chr7	13897379	13995841	-1	chr7:13937610-13995943	no
ENSG00000007372	PAX6	chr11	31766868	31796085	-1	chr11:30334153-33624164	yes
ENSG00000008196	TFAP2B	chr6	50894398	50923285	1	chr6:50167963-51439713	yes
ENSG00000008197	TFAP2D	chr6	50789216	50848705	1	chr6:50167963-51439713	yes
ENSG00000008441	NFIX	chr19	12967584	13070610	1	chr19:12618457-13571909	no
ENSG00000009709	PAX7	chr1	18830087	18944010	1	chr1:18830682-18983707	no
ENSG00000016082	ISL1	chr5	50714715	50726308	1	chr5:49998680-51947114	no
ENSG00000033800	PIAS1	chr15	66133622	66267456	1	chr15:63634262-66270868	yes
ENSG00000037965	HOXC8	chr12	52689157	52692814	1	chr12:52395247-53030593	yes
ENSG00000043355	ZIC2	chr13	99432052	99437019	1	chr13:98705123-101370498	yes
ENSG00000048540	LMO3	chr12	16592574	16652291	-1	chr12:16000936-18134350	no
ENSG00000053254	FOXN3	chr14	88692282	88953127	-1	chr14:88692289-89721101	no
ENSG00000061455	PRDM6	chr5	122452737	122551594	1	chr5:122519467-122523236	no
ENSG00000070193	FGF10	chr5	44340831	44424623	-1	chr5:43648680-44428518	no
ENSG00000075891	PAX2	chr10	102495322	102579688	1	chr10:102097931-102773754	no
ENSG00000078399	HOXA9	chr7	27168583	27175794	-1	chr7:26212281-29519333	yes
ENSG00000078403	MLLT10	chr10	21863108	22072563	1	chr10:21844022-22072542	no
ENSG00000079102	RUNX1T1	chr8	93040328	93176619	-1	chr8:92752268-94097382	no
ENSG00000085276	EVI1	chr3	170285244	170347054	-1	chr3:169845710-170868666	yes
ENSG00000089116	LHX5	chr12	112385077	112394260	-1	chr12:112385373-112718306	no
ENSG00000091656	ZFHX4	chr8	77778835	77939356	1	chr8:76614769-79764665	no
ENSG00000095574	IKZF5	chr10	124741954	124758311	-1	chr10:124141246-125795580	yes
ENSG00000100625	SIX4	chr14	60245999	60260819	-1	chr14:59138955-61277303	yes
ENSG00000100697	DICER1	chr14	94622319	94693512	-1	chr14:94304581-94669644	yes
ENSG00000101384	JAG1	chr20	10566334	10602636	-1	chr20:10337270-10637345	no
ENSG00000103449	SALL1	chr16	49727387	49742684	-1	chr16:48691578-54296642	yes
ENSG00000103460	TOX3	chr16	51029426	51138136	-1	chr16:48691578-54296642	yes
ENSG00000103507	BCKDK	chr16	31024929	31031611	1	chr16:30872713-31110260	no
ENSG00000104313	EYA1	chr8	72272222	72437021	-1	chr8:71083726-73643315	yes
ENSG00000105880	DLX5	chr7	96487638	96492079	-1	chr7:91996634-96492244	yes
ENSG00000105991	HOXA1	chr7	27099141	27102150	-1	chr7:26212281-29519333	yes
ENSG00000105996	HOXA2	chr7	27106499	27108919	-1	chr7:26212281-29519333	yes
ENSG00000105997	HOXA3	chr7	27112334	27133164	-1	chr7:26212281-29519333	yes
ENSG00000106004	HOXA5	chr7	27147521	27149812	-1	chr7:26212281-29519333	yes
ENSG00000106006	HOXA6	chr7	27151641	27153893	-1	chr7:26212281-29519333	yes
ENSG00000106031	HOXA13	chr7	27203024	27206250	-1	chr7:26212281-29519333	yes
ENSG00000106536	POU6F2	chr7	39012933	39470907	1	chr7:38732137-39504993	no
ENSG00000106571	GLI3	chr7	41967072	42243137	-1	chr7:41970408-42220554	no
ENSG00000107187	LHX3	chr9	138227919	138236776	-1	chr9:137746263-138556799	yes
ENSG00000107485	GATA3	chr10	8136673	8157170	1	chr10:7358815-8584724	no
ENSG00000107807	TLX1	chr10	102880597	102887526	1	chr10:102812487-103524685	yes
ENSG00000107831	FGF8	chr10	103519877	103525817	-1	chr10:102837266-103524685	yes
ENSG00000108001	EBF3	chr10	131522429	131652081	-1	chr10:130542580-131863347	no
ENSG00000108511	HOXB6	chr17	44028098	44037333	-1	chr17:43726446-44359496	yes
ENSG00000109132	PHOX2B	chr4	41440857	41445744	-1	chr4:41295565-41587712	no
ENSG00000109851	DBX1	chr11	20134336	20138446	-1	chr11:19911350-20637426	no
ENSG00000109906	ZBTB16	chr11	113435525	113626605	1	chr11:113065689-113634010	no
ENSG00000110693	SOX6	chr11	15948371	16454494	-1	chr11:14255925-17274224	no
ENSG00000111046	MYF6	chr12	79625583	79627382	1	chr12:79511231-80375846	no
ENSG00000111249	CUX2	chr12	109956212	110272739	1	chr12:109459086-110270513	no
ENSG00000111783	RFX4	chr12	105500815	105680710	1	chr12:105281760-106575628	no
ENSG00000112246	SIM1	chr6	100939606	101019494	-1	chr6:100765162-101008448	no
ENSG00000113430	IRX4	chr5	1930549	1935880	-1	chr5:1516809-2259915	no
ENSG00000114315	HES1	chr3	195336628	195339066	1	chr3:194815191-195562568	no
ENSG00000114861	FOXP1	chr3	71087426	71715830	-1	chr3:70068129-71913463	no
ENSG00000115507	OTX1	chr2	63131469	63137807	1	chr2:62787828-63518495	no
ENSG00000115844	DLX2	chr2	172672413	172675724	-1	chr2:170763883-174681951	yes
ENSG00000115966	ATF2	chr2	175645224	175741143	-1	chr2:174472908-176943933	yes
ENSG00000116833	NR5A2	chr1	198263393	198413171	1	chr1:195319792-199096266	yes
ENSG00000117707	PROX1	chr1	212228483	212281219	1	chr1:211399466-213481134	no
ENSG00000119042	SATB2	chr2	199842468	200033446	-1	chr2:199540954-200030386	no
ENSG00000119547	ONECUT2	chr18	53253915	53309527	1	chr18:53171089-53396404	no
ENSG00000119715	ESRRB	chr14	75907479	76036961	1	chr14:75733664-76396938	no
ENSG00000119866	BCL11A	chr2	60531806	60634137	-1	chr2:57742212-60999282	no
ENSG00000120068	HOXB8	chr17	44044708	44047300	-1	chr17:43726446-44359496	yes
ENSG00000120075	HOXB5	chr17	44023619	44026127	-1	chr17:43726446-44359496	yes
ENSG00000120087	HOXB7	chr17	44039602	44043382	-1	chr17:43726446-44359496	yes
ENSG00000120093	HOXB3	chr17	43981232	44006809	-1	chr17:43726446-44359496	yes
ENSG00000120094	HOXB1	chr17	43961806	43963271	-1	chr17:43726446-44359496	yes
ENSG00000121068	TBX2	chr17	56832039	56841607	1	chr17:56032457-57293709	yes
ENSG00000121075	TBX4	chr17	56888589	56916446	1	chr17:56032457-57293709	yes
ENSG00000121297	TSHZ3	chr19	36457691	36532271	-1	chr19:34793165-37665017	yes
ENSG00000122482	ZNF644	chr1	91153447	91260417	-1	chr1:91154915-91619348	yes
ENSG00000122592	HOXA7	chr7	27159860	27164080	-1	chr7:26212281-29519333	yes
ENSG00000122691	TWIST1	chr7	19121633	19123820	-1	chr7:18635046-19151237	no
ENSG00000123364	HOXC13	chr12	52618843	52626594	1	chr12:52395247-53030593	yes
ENSG00000123388	HOXC11	chr12	52653177	52656468	1	chr12:52395247-53030593	yes
ENSG00000123407	HOXC12	chr12	52634981	52636617	1	chr12:52395247-53030593	yes
ENSG00000123636	BAZ2B	chr2	159883736	160181326	-1	chr2:159713916-160329437	no
ENSG00000124191	TOX2	chr20	41978221	42131670	1	chr20:42057124-42116585	no
ENSG00000124766	SOX4	chr6	21701951	21706826	1	chr6:21701717-21706832	no
ENSG00000125285	SOX21	chr13	94160749	94162511	-1	chr13:94156791-95092138	no
ENSG00000125492	BARHL1	chr9	134447814	134455461	1	chr9:134290080-134856258	no
ENSG00000125618	PAX8	chr2	113690045	113752958	-1	chr2:113667089-113721072	no
ENSG00000125798	FOXA2	chr20	22509823	22514102	-1	chr20:22330990-22582671	no
ENSG00000125813	PAX1	chr20	21634359	21644620	1	chr20:21163556-21638087	yes
ENSG00000125816	NKX2-4	chr20	21324005	21326047	-1	chr20:20295455-21638087	yes
ENSG00000125820	NKX2-2	chr20	21439669	21442664	-1	chr20:21163556-21638087	yes
ENSG00000126733	DACH2	chrX	85290118	85974261	1	chrX:85014185-85961536	no
ENSG00000126778	SIX1	chr14	60182506	60185933	-1	chr14:59138955-61277303	yes
ENSG00000127152	BCL11B	chr14	98705377	98807614	-1	chr14:95978728-99211715	no
ENSG00000128573	FOXP2	chr7	113842288	114121063	1	chr7:113345514-114407075	no
ENSG00000128610	FEZF1	chr7	121728684	121731727	-1	chr7:121225358-123136562	no
ENSG00000128645	HOXD1	chr2	176761553	176763881	1	chr2:175686963-176943933	yes
ENSG00000128652	HOXD3	chr2	176737051	176746072	1	chr2:175686963-176943933	yes
ENSG00000128709	HOXD9	chr2	176695334	176697770	1	chr2:175686963-176943933	yes
ENSG00000128710	HOXD10	chr2	176689738	176692915	1	chr2:175686963-176943933	yes
ENSG00000128713	HOXD11	chr2	176680330	176682562	1	chr2:175686963-176943933	yes
ENSG00000128714	HOXD13	chr2	176665778	176668912	1	chr2:175686963-176943933	yes
ENSG00000129514	FOXA1	chr14	37128947	37134240	-1	chr14:36783921-37749527	no
ENSG00000130675	MNX1	chr7	156490308	156496108	-1	chr7:156099865-157365544	no
ENSG00000130940	CASZ1	chr1	10619267	10779294	-1	chr1:9536259-11042574	no
ENSG00000131264	CDX4	chrX	72583813	72591806	1	chrX:72583499-72818386	no
ENSG00000132130	LHX1	chr17	32368612	32374596	1	chr17:32032496-32761543	no
ENSG00000133937	GSC	chr14	94304314	94306252	-1	chr14:94304581-94669644	yes
ENSG00000134025	EBF2	chr8	25757501	25958309	-1	chr8:25764023-25832038	no
ENSG00000134138	MEIS2	chr15	34970519	35189740	-1	chr15:34453106-35184349	no
ENSG00000134532	SOX5	chr12	23576499	23993904	-1	chr12:23573684-25153107	no
ENSG00000134595	SOX3	chrX	139412818	139415334	-1	chrX:138446830-139551876	no
ENSG00000135111	TBX3	chr12	113592442	113606352	-1	chr12:113277698-113606668	no
ENSG00000135903	PAX3	chr2	222772851	222871944	-1	chr2:222774366-223221780	no
ENSG00000136327	NKX2-8	chr14	36118968	36121537	-1	chr14:35651701-36678259	yes
ENSG00000136352	NKX2-1	chr14	36055357	36059167	-1	chr14:35651701-36678259	yes
ENSG00000136535	TBR1	chr2	161980866	161989819	1	chr2:161932001-162530875	no
ENSG00000136603	SKIL	chr3	171558208	171593226	1	chr3:170974793-172428823	no
ENSG00000136630	HLX	chr1	219119366	219125018	1	chr1:219116623-219124377	no
ENSG00000136944	LMX1B	chr9	128416550	128498649	1	chr9:127481837-129020880	yes
ENSG00000137166	FOXP4	chr6	41622142	41678099	1	chr6:41484674-41766965	no
ENSG00000137203	TFAP2A	chr6	10504902	10527783	-1	chr6:10423297-11113795	no
ENSG00000137834	SMAD6	chr15	64781688	64861377	1	chr15:63634262-66270868	yes
ENSG00000138083	SIX3	chr2	45022541	45025894	1	chr2:43893766-45470276	yes
ENSG00000138136	LBX1	chr10	102976723	102978707	-1	chr10:102837266-103524685	yes
ENSG00000138675	FGF5	chr4	81406766	81431194	1	chr4:78860352-82599786	yes
ENSG00000139352	ASCL1	chr12	101875594	101878417	1	chr12:100992255-101878470	no
ENSG00000139800	ZIC5	chr13	99413276	99422179	-1	chr13:98705123-101370498	yes
ENSG00000139910	NOVA1	chr14	25984929	26136800	-1	chr14:25987005-26134749	no
ENSG00000140262	TCF12	chr15	54998125	55368004	1	chr15:54733367-55719051	no
ENSG00000140332	TLE3	chr15	68129197	68177310	-1	chr15:67335151-68779104	no
ENSG00000140396	NCOA2	chr8	71178380	71478574	-1	chr8:71083726-73643315	yes
ENSG00000140836	ZFHX3	chr16	71374285	71639775	-1	chr16:71378702-72147941	no
ENSG00000142611	PRDM16	chr1	2975604	3345045	1	chr1:2813743-3639504	no
ENSG00000143013	LMO4	chr1	87566739	87587021	1	chr1:87101661-87802159	no
ENSG00000143032	BARHL2	chr1	90950167	90955382	-1	chr1:90501248-91183878	yes
ENSG00000143355	LHX9	chr1	196148244	196168344	1	chr1:195319792-199096266	yes
ENSG00000143995	MEIS1	chr2	66516036	66653394	1	chr2:66264960-67935187	no
ENSG00000144354	CDCA7	chr2	173927807	173941964	1	chr2:170763883-174681951	yes
ENSG00000144355	DLX1	chr2	172657715	172662651	1	chr2:170763883-174681951	yes
ENSG00000147488	ST18	chr8	53185952	53484848	-1	chr8:52906395-53760745	no
ENSG00000148400	NOTCH1	chr9	138508717	138560135	-1	chr9:137746263-138880532	yes
ENSG00000148704	VAX1	chr10	118878022	118887802	-1	chr10:118709549-118889119	no
ENSG00000148737	TCF7L2	chr10	114700201	114916073	1	chr10:114393004-115245760	no
ENSG00000150347	ARID5B	chr10	63331449	63526709	1	chr10:63331871-63430150	no
ENSG00000151322	NPAS3	chr14	32478200	33343133	1	chr14:32657210-33339775	no
ENSG00000151514	SALL3	chr18	74841263	74859182	1	chr18:73673691-75347966	no
ENSG00000151612	ZNF827	chr4	146901342	147079237	-1	chr4:144323630-149080633	yes
ENSG00000151615	POU4F2	chr4	147779495	147783073	1	chr4:144323630-149080633	yes
ENSG00000152192	POU4F1	chr13	78071237	78075696	-1	chr13:77765002-78252066	no
ENSG00000152217	SETBP1	chr18	40514861	40898771	1	chr18:40535255-40902502	no
ENSG00000152784	PRDM8	chr4	81324463	81344504	1	chr4:78860352-82599786	yes
ENSG00000152804	HHEX	chr10	94439661	94445386	1	chr10:94355694-94818432	no
ENSG00000152977	ZIC1	chr3	148609871	148617196	1	chr3:147948180-149293810	yes
ENSG00000153234	NR4A2	chr2	156889194	156897474	-1	chr2:156699432-157265776	no
ENSG00000153266	FEZF2	chr3	62330407	62334061	-1	chr3:62325990-62553483	no
ENSG00000153807	HOXA10	chr7	27176736	27186405	-1	chr7:26212281-29519333	yes
ENSG00000158321	AUTS2	chr7	68702576	69895776	1	chr7:69070232-69895797	no
ENSG00000159387	IRX6	chr16	53915173	53922168	1	chr16:48691578-54296642	yes
ENSG00000159556	ISL2	chr15	74416202	74421871	1	chr15:74012097-74942041	no
ENSG00000160967	CUX1	chr7	101246012	101713969	1	chr7:101346073-101747692	no
ENSG00000162599	NFIA	chr1	61103519	61694617	1	chr1:60801345-61939300	no
ENSG00000162992	NEUROD1	chr2	182249440	182253626	-1	chr2:181555012-182837409	no
ENSG00000163064	EN1	chr2	119316236	119322229	-1	chr2:118527380-119324276	no
ENSG00000163623	NKX6-1	chr4	85633460	85638411	-1	chr4:84441233-85639730	no
ENSG00000163637	PRICKLE2	chr3	64054594	64186171	-1	chr3:63441491-64647704	no
ENSG00000164093	PITX2	chr4	111758031	111782611	-1	chr4:110988863-113024691	no
ENSG00000164330	EBF1	chr5	158058007	158459064	-1	chr5:157882959-158563203	no
ENSG00000164438	TLX3	chr5	170668893	170671742	1	chr5:170078321-170671209	no
ENSG00000164600	NEUROD6	chr7	31343607	31347063	-1	chr7:31241005-31585826	no
ENSG00000164651	SP8	chr7	20788428	20793030	-1	chr7:20385183-22199749	no
ENSG00000164690	SHH	chr7	155288319	155297728	-1	chr7:154368961-155298014	yes
ENSG00000164778	EN2	chr7	154942176	154950263	1	chr7:154368961-155298014	yes
ENSG00000164853	UNCX	chr7	1239180	1243139	1	chr7:1159230-1575599	no
ENSG00000165588	OTX2	chr14	56337178	56346940	-1	chr14:55148238-57126004	no
ENSG00000165655	ZNF503	chr10	76827925	76831431	-1	chr10:76580250-79356289	no
ENSG00000165659	DACH1	chr13	70910099	71339331	-1	chr13:70254597-72548023	no
ENSG00000166407	LMO1	chr11	8202433	8241982	-1	chr11:8202439-9008180	no
ENSG00000166540	ZNF407	chr18	70474282	70761999	1	chr18:70319547-72283977	yes
ENSG00000166888	STAT6	chr12	55775462	55791428	-1	chr12:55131326-55784865	no
ENSG00000166949	SMAD3	chr15	65145249	65274586	1	chr15:63634262-66270868	yes
ENSG00000167081	PBX3	chr9	127548372	127769477	1	chr9:127240991-129020880	yes
ENSG00000168267	PTF1A	chr10	23521466	23523185	1	chr10:23521151-23622430	no
ENSG00000168505	GBX2	chr2	236739046	236741391	-1	chr2:236068067-237154920	no
ENSG00000168779	SHOX2	chr3	159296494	159306630	-1	chr3:159056850-159737786	no
ENSG00000168813	ZNF507	chr19	37528393	37570411	1	chr19:34793165-37665017	yes
ENSG00000168875	SOX14	chr3	138966269	138967086	1	chr3:138387952-138974811	no
ENSG00000169554	ZEB2	chr2	144862055	144994386	-1	chr2:143953562-145606462	no
ENSG00000169840	GSX1	chr13	27264780	27266089	1	chr13:24940879-27910559	no
ENSG00000169856	ONECUT1	chr15	50836645	50869501	-1	chr15:49137370-51331749	no
ENSG00000169946	ZFPM2	chr8	106499975	106885939	1	chr8:105572076-106886174	no
ENSG00000170166	HOXD4	chr2	176724359	176726197	1	chr2:175686963-176943933	yes
ENSG00000170178	HOXD12	chr2	176672776	176673734	1	chr2:175686963-176943933	yes
ENSG00000170365	SMAD1	chr4	146622401	146699773	1	chr4:144323630-149080633	yes
ENSG00000170370	EMX2	chr10	119291946	119299043	1	chr10:119292046-120108162	no
ENSG00000170549	IRX1	chr5	3649168	3654517	1	chr5:2574175-3654517	yes
ENSG00000170561	IRX2	chr5	2799880	2804776	-1	chr5:2574175-3654517	yes
ENSG00000170577	SIX2	chr2	45085854	45090046	-1	chr2:43893766-45470276	yes
ENSG00000170689	HOXB9	chr17	44053527	44058834	-1	chr17:43726446-44359496	yes
ENSG00000171540	OTP	chr5	76960294	76970278	-1	chr5:76362430-77394676	no
ENSG00000171956	FOXB1	chr15	58083713	58085434	1	chr15:57721622-58614961	no
ENSG00000172201	ID4	chr6	19945596	19948893	1	chr6:19666281-20143010	no
ENSG00000172238	ATOH1	chr4	94969065	94970244	1	chr4:94225159-95429726	no
ENSG00000172379	ARNT2	chr15	78483741	78677324	1	chr15:78239107-78835011	no
ENSG00000172789	HOXC5	chr12	52713099	52715412	1	chr12:52395247-53030593	yes
ENSG00000172845	SP3	chr2	174481505	174538676	-1	chr2:170763883-175753532	yes
ENSG00000173068	BNC2	chr9	16399501	16860786	-1	chr9:16360821-17785807	no
ENSG00000173404	INSM1	chr20	20296765	20299590	1	chr20:19946041-21326863	yes
ENSG00000173917	HOXB2	chr17	43975020	43977392	-1	chr17:43726446-44359496	yes
ENSG00000174279	EVX2	chr2	176653081	176656750	-1	chr2:175686963-176943933	yes
ENSG00000174963	ZIC4	chr3	148586527	148607097	-1	chr3:147948180-149293810	yes
ENSG00000175387	SMAD2	chr18	43613464	43710924	-1	chr18:42826766-43677131	no
ENSG00000175745	NR2F1	chr5	92944799	92955534	1	chr5:89443647-94964955	no
ENSG00000175879	HOXD8	chr2	176702714	176704977	1	chr2:175686963-176943933	yes
ENSG00000176165	FOXG1	chr14	28304801	28309230	1	chr14:28306234-30942100	no
ENSG00000176842	IRX5	chr16	53522612	53525894	1	chr16:48691578-54296642	yes
ENSG00000176887	SOX11	chr2	5750250	5758967	1	chr2:5322141-5755894	no
ENSG00000177468	OLIG3	chr6	137855032	137857080	-1	chr6:137683144-137977753	no
ENSG00000177508	IRX3	chr16	52874713	52877879	-1	chr16:48691578-54296642	yes
ENSG00000178028	DMAP1	chr1	44444576	44458938	1	chr1:44452013-44942450	no
ENSG00000178573	MAF	chr16	78185729	78192112	-1	chr16:77390081-78981654	yes
ENSG00000179588	ZFPM1	chr16	87047226	87128890	1	chr16:87058625-87225206	no
ENSG00000179981	TSHZ1	chr18	71051719	71130886	1	chr18:70319547-72283977	yes
ENSG00000180340	FZD2	chr17	39990451	39992433	1	chr17:39990610-40122669	no
ENSG00000180530	NRIP1	chr21	15255427	15359192	-1	chr21:14792627-15306533	no
ENSG00000180613	GSX2	chr4	54660955	54662879	1	chr4:54555957-56041140	no
ENSG00000180660	MAB21L1	chr13	34946404	34949346	-1	chr13:34414993-35914611	no
ENSG00000180806	HOXC9	chr12	52680144	52683383	1	chr12:52395247-53030593	yes
ENSG00000180818	HOXC10	chr12	52665213	52670327	1	chr12:52395247-53030593	yes
ENSG00000180828	BHLHB5	chr8	65655368	65658735	1	chr8:64244445-66814432	no
ENSG00000181449	SOX2	chr3	182912416	182914915	1	chr3:181803276-182942445	no
ENSG00000181541	MAB21L2	chr4	151722753	151725293	1	chr4:151406063-152278656	no
ENSG00000182263	FIGN	chr2	164167367	164300763	-1	chr2:163101507-164619758	no
ENSG00000182463	TSHZ2	chr20	51022353	51540889	1	chr20:50665598-51436610	no
ENSG00000182568	SATB1	chr3	18364439	18441828	-1	chr3:17562092-19004476	no
ENSG00000182742	HOXB4	chr17	44007869	44010742	-1	chr17:43726446-44359496	yes
ENSG00000182759	MAFA	chr8	144582658	144583719	-1	chr8:144528864-144731628	no
ENSG00000182968	SOX1	chr13	111769914	111774021	1	chr13:111674308-112792480	no
ENSG00000183779	ZNF703	chr8	37672467	37675554	1	chr8:37050142-37680302	no
ENSG00000184302	SIX6	chr14	60045622	60048282	1	chr14:59138955-61277303	yes
ENSG00000184486	POU3F2	chr6	99389301	99393381	1	chr6:99008503-100502598	no
ENSG00000184937	WT1	chr11	32365897	32413663	-1	chr11:31038597-33624164	yes
ENSG00000185551	NR2F2	chr15	94670543	94684496	1	chr15:92864538-95037524	no
ENSG00000185630	PBX1	chr1	162795684	163082933	1	chr1:162795635-163087683	no
ENSG00000185668	POU3F1	chr1	38282086	38285053	-1	chr1:38235679-39241731	no
ENSG00000185920	PTCH1	chr9	97245083	97318923	-1	chr9:96561897-97815248	no
ENSG00000185960	SHOX	chrX	505079	540146	1	chrX:219334-755434	no
ENSG00000186153	WWOX	chr16	76691052	77803194	1	chr16:76691174-78981654	yes
ENSG00000187140	FOXD3	chr1	63561300	63563385	1	chr1:62678118-65651296	no
ENSG00000187821	HELT	chr4	186177077	186178920	1	chr4:185787373-187369388	no
ENSG00000188620	HMX3	chr10	124885557	124887237	1	chr10:124141246-125795580	yes
ENSG00000188779	LBXCOR1	chr15	65899096	65913228	1	chr15:63634262-66270868	yes
ENSG00000188816	HMX2	chr10	124897628	124900178	1	chr10:124141246-125795580	yes
ENSG00000188909	BSX	chr11	122353488	122357638	-1	chr11:122286854-122437288	no
ENSG00000196092	PAX5	chr9	36828539	37024476	-1	chr9:36571322-37207764	no
ENSG00000196482	ESRRG	chr1	214743211	215377720	-1	chr1:213813396-216481639	no
ENSG00000196628	TCF4	chr18	51045967	51454183	-1	chr18:51168554-51405397	no
ENSG00000197576	HOXA4	chr7	27134535	27136924	-1	chr7:26212281-29519333	yes
ENSG00000197757	HOXC6	chr12	52696909	52710874	1	chr12:52395247-53030593	yes
ENSG00000198353	HOXC4	chr12	52696909	52736081	1	chr12:52395247-53030593	yes
ENSG00000198597	ZNF536	chr19	35555168	35740805	1	chr19:34793165-37665017	yes
ENSG00000198719	DLL1	chr6	170433223	170441622	-1	chr6:170318193-170539512	no
ENSG00000198795	ZNF521	chr18	20895889	21186114	-1	chr18:21002081-21186258	no
ENSG00000198807	PAX9	chr14	36200877	36216758	1	chr14:35651701-36678259	yes
ENSG00000198846	TOX	chr8	59880531	60194321	-1	chr8:59220957-60181966	no
ENSG00000198914	POU3F3	chr2	104838401	104839903	1	chr2:104034510-105369450	no
ENSG00000204335	SP5	chr2	171280107	171282743	1	chr2:170763883-174681951	yes
ENSG00000206115	MDS1	chr3	170581663	170582016	-1	chr3:169845710-170868666	yes
ENSG00000207570		chr5	87998427	87998513	-1	chr5:86600280-88236511	no

## Sheet: Bystanders
EnsemblGeneID	chr	start	end	strand	GRB location
ENSG00000177133	chr1	2775209	2970210	-1	chr1:2813743-3639504
ENSG00000177121	chr1	2970496	2974193	-1	chr1:2813743-3639504
ENSG00000162591	chr1	3394373	3517919	-1	chr1:2813743-3639504
ENSG00000179840	chr1	9635266	9637231	-1	chr1:9536259-11042574
ENSG00000215894	chr1	39124065	39138479	-1	chr1:38235679-39241731
ENSG00000198520	chr1	44912981	44963848	1	chr1:44452013-44942450
ENSG00000162604	chr1	61919305	61963683	-1	chr1:60801345-61939300
ENSG00000215881	chr1	62827012	62860865	-1	chr1:62678118-65651296
ENSG00000116652	chr1	63787223	63788499	1	chr1:62678118-65651296
ENSG00000162437	chr1	64983366	65071503	1	chr1:62678118-65651296
ENSG00000162434	chr1	65071494	65204775	-1	chr1:62678118-65651296
ENSG00000183291	chr1	87100718	87152695	-1	chr1:87101661-87802159
ENSG00000215839	chr1	162861897	162918320	1	chr1:162795635-163087683
ENSG00000162701	chr1	195788008	196011179	-1	chr1:195319792-199096266
ENSG00000203724	chr1	196138400	196143110	1	chr1:195319792-199096266
ENSG00000215824	chr1	196892484	196904428	-1	chr1:195319792-199096266
ENSG00000203721	chr1	198578295	198610105	-1	chr1:195319792-199096266
ENSG00000203703	chr1	214434016	214444331	1	chr1:213813396-216481639
ENSG00000169717	chr1	2927906	2929325	1	chr1:2813743-3639504
ENSG00000130762	chr1	3361100	3387537	1	chr1:2813743-3639504
ENSG00000158109	chr1	3531416	3536549	1	chr1:2813743-3639504
ENSG00000116213	chr1	3537191	3556517	-1	chr1:2813743-3639504
ENSG00000171612	chr1	9522115	9565415	1	chr1:9536259-11042574
ENSG00000188807	chr1	9571564	9595728	1	chr1:9536259-11042574
ENSG00000171608	chr1	9634390	9943653	1	chr1:9536259-11042574
ENSG00000171603	chr1	9711667	9807137	-1	chr1:9536259-11042574
ENSG00000178585	chr1	9830921	9892908	-1	chr1:9536259-11042574
ENSG00000162441	chr1	9911584	9926052	-1	chr1:9536259-11042574
ENSG00000173614	chr1	9926073	9968143	1	chr1:9536259-11042574
ENSG00000162444	chr1	9979842	9998665	1	chr1:9536259-11042574
ENSG00000130939	chr1	10015630	10163876	1	chr1:9536259-11042574
ENSG00000054523	chr1	10193418	10364248	1	chr1:9536259-11042574
ENSG00000142657	chr1	10381668	10402788	1	chr1:9536259-11042574
ENSG00000175279	chr1	10412746	10434797	1	chr1:9536259-11042574
ENSG00000160049	chr1	10443192	10455200	-1	chr1:9536259-11042574
ENSG00000142655	chr1	10457590	10613400	1	chr1:9536259-11042574
ENSG00000175262	chr1	10929120	10946877	-1	chr1:9536259-11042574
ENSG00000120948	chr1	10995266	11008133	1	chr1:9536259-11042574
ENSG00000009724	chr1	11008649	11029876	-1	chr1:9536259-11042574
ENSG00000116649	chr1	11037236	11042678	-1	chr1:9536259-11042574
ENSG00000188559	chr20	20321411	20641271	-1	chr20:20295455-21638087
ENSG00000132932	chr13	24844209	25497989	1	chr13:24940879-27910559
ENSG00000204746	chr20	20387343	20394222	-1	chr20:20295455-21638087
ENSG00000088970	chr20	21054646	21175256	1	chr20:21163556-21638087
ENSG00000155307	chr21	14779420	14877968	-1	chr21:14792627-15306533
ENSG00000204684	chr20	22328989	22349281	-1	chr20:22330990-22582671
ENSG00000215552	chr21	14887912	14953013	-1	chr21:14792627-15306533
ENSG00000215549	chr13	25340061	25353095	1	chr13:24940879-27910559
ENSG00000122034	chr13	26896681	26907823	1	chr13:24940879-27910559
ENSG00000183463	chr13	27450261	27460774	-1	chr13:24940879-27910559
ENSG00000172915	chr13	34414456	35144873	1	chr13:34414993-35914611
ENSG00000120669	chr13	35699180	35769969	-1	chr13:34414993-35914611
ENSG00000120664	chr13	35818569	35840547	1	chr13:34414993-35914611
ENSG00000215474	chr18	43011492	43029552	-1	chr18:42826766-43677131
ENSG00000215473	chr18	43616812	43617065	1	chr18:42826766-43677131
ENSG00000136122	chr13	72199982	72228329	1	chr13:70254597-72548023
ENSG00000206029	chr18	70411054	70416040	-1	chr18:70319547-72283977
ENSG00000215422	chr18	70416108	70474315	1	chr18:70319547-72283977
ENSG00000215421	chr18	70475211	70906613	1	chr18:70319547-72283977
ENSG00000134864	chr13	99980520	100039047	-1	chr13:98705123-101370498
ENSG00000165632	chr10	7900507	8096720	1	chr10:7358815-8584724
ENSG00000185986	chr5	1625332	1629767	-1	chr5:1516809-2259915
ENSG00000188002	chr5	1681814	1687105	-1	chr5:1516809-2259915
ENSG00000044459	chr9	17124980	17493915	1	chr9:16360821-17785807
ENSG00000180592	chr10	21842430	21854617	-1	chr10:21844022-22072542
ENSG00000186073	chr15	34770651	34889724	1	chr15:34453106-35184349
ENSG00000204566	chr10	23532751	23579616	-1	chr10:23521151-23622430
ENSG00000179133	chr10	23596130	23673780	-1	chr10:23521151-23622430
ENSG00000180730	chr13	25516735	25523198	-1	chr13:24940879-27910559
ENSG00000127870	chr13	25604569	25694508	-1	chr13:24940879-27910559
ENSG00000132964	chr13	25726756	25876569	1	chr13:24940879-27910559
ENSG00000132970	chr13	26029840	26161080	1	chr13:24940879-27910559
ENSG00000132975	chr13	26230447	26232427	-1	chr13:24940879-27910559
ENSG00000152484	chr13	26538293	26643881	-1	chr13:24940879-27910559
ENSG00000164880	chr7	1476439	1510122	-1	chr7:1159230-1575599
ENSG00000122026	chr13	26723692	26728705	1	chr13:24940879-27910559
ENSG00000122035	chr13	26742464	26745827	1	chr13:24940879-27910559
ENSG00000122033	chr13	26907780	26922711	-1	chr13:24940879-27910559
ENSG00000215161	chr4	54621970	54622279	1	chr4:54555957-56041140
ENSG00000215157	chr7	1536894	1549205	1	chr7:1159230-1575599
ENSG00000139517	chr13	27018052	27092548	-1	chr13:24940879-27910559
ENSG00000215155	chr7	1552390	1562454	-1	chr7:1159230-1575599
ENSG00000186184	chr13	27092903	27139547	1	chr13:24940879-27910559
ENSG00000122025	chr13	27475411	27572729	-1	chr13:24940879-27910559
ENSG00000152520	chr13	27611014	27767472	1	chr13:24940879-27910559
ENSG00000102755	chr13	27773790	27967232	-1	chr13:24940879-27910559
ENSG00000215114	chr8	59486377	59526613	1	chr8:59220957-60181966
ENSG00000185728	chr8	64243675	64287900	1	chr8:64244445-66814432
ENSG00000215096	chr8	64484177	64484633	1	chr8:64244445-66814432
ENSG00000215094	chr8	66810165	66820948	1	chr8:64244445-66814432
ENSG00000215093	chrX	85301891	85303019	-1	chrX:85014185-85961536
ENSG00000166436	chr11	8593662	8636959	-1	chr11:8202439-9008180
ENSG00000205318	chr6	10742213	10743391	1	chr6:10423297-11113795
ENSG00000137434	chr6	10779641	10802828	-1	chr6:10423297-11113795
ENSG00000153157	chr6	10995050	11082523	1	chr6:10423297-11113795
ENSG00000138767	chr4	78853565	78959574	-1	chr4:78860352-82599786
ENSG00000138759	chr4	79198120	79684447	1	chr4:78860352-82599786
ENSG00000188487	chr11	15090546	15225328	1	chr11:14255925-17274224
ENSG00000070081	chr11	17254862	17309646	1	chr11:14255925-17274224
ENSG00000156269	chr4	80457298	80466195	-1	chr4:78860352-82599786
ENSG00000163297	chr4	81113071	81213277	-1	chr4:78860352-82599786
ENSG00000186960	chr14	28311661	28332126	1	chr14:28306234-30942100
ENSG00000092148	chr14	30639075	30746440	-1	chr14:28306234-30942100
ENSG00000214981	chr4	84618991	84625242	-1	chr4:84441233-85639730
ENSG00000133083	chr13	35243478	35603443	-1	chr13:34414993-35914611
ENSG00000188682	chr11	30921325	31347933	-1	chr11:30334153-33624164
ENSG00000188512	chr11	31258589	31259103	-1	chr11:30334153-33624164
ENSG00000186714	chr11	32580202	32772763	-1	chr11:30334153-33624164
ENSG00000129493	chr14	30832103	30959490	-1	chr14:28306234-30942100
ENSG00000083622	chr13	35640355	35686676	-1	chr13:34414993-35914611
ENSG00000205133	chr8	93967120	94047502	-1	chr8:92752268-94097382
ENSG00000060749	chr11	32871368	32958392	1	chr11:30334153-33624164
ENSG00000133104	chr13	35773777	35818453	-1	chr13:34414993-35914611
ENSG00000121690	chr11	32993986	33011702	1	chr11:30334153-33624164
ENSG00000128833	chr15	50271814	50375144	-1	chr15:49137370-51331749
ENSG00000133101	chr13	35904495	35914972	1	chr13:34414993-35914611
ENSG00000110427	chr11	33520453	33646276	1	chr11:30334153-33624164
ENSG00000048052	chr7	18584321	19003509	1	chr7:18635046-19151237
ENSG00000197535	chr15	50386770	50608539	-1	chr15:49137370-51331749
ENSG00000188174	chrX	138942254	138943176	1	chrX:138446830-139551876
ENSG00000214926	chr14	36149337	36149645	-1	chr14:35651701-36678259
ENSG00000196564	chr14	36171210	36172325	-1	chr14:35651701-36678259
ENSG00000182090	chr14	37150207	37507549	1	chr14:36783921-37749527
ENSG00000105877	chr7	21549358	21907982	1	chr7:20385183-22199749
ENSG00000047346	chr15	50661153	50709156	-1	chr15:49137370-51331749
ENSG00000214896	chr15	50963988	50965962	1	chr15:49137370-51331749
ENSG00000136237	chr7	22124434	22363058	-1	chr7:20385183-22199749
ENSG00000214870	chr7	26404876	26505119	1	chr7:26212281-29519333
ENSG00000122548	chr7	26541957	26544762	-1	chr7:26212281-29519333
ENSG00000214869	chr7	27029882	27031053	1	chr7:26212281-29519333
ENSG00000164519	chr7	27121492	27129028	1	chr7:26212281-29519333
ENSG00000205786	chr7	28628853	28643307	1	chr7:26212281-29519333
ENSG00000113356	chr5	89806437	89846125	1	chr5:89443647-94964955
ENSG00000176018	chr5	89847200	89861157	-1	chr5:89443647-94964955
ENSG00000164199	chr5	89945799	90495789	1	chr5:89443647-94964955
ENSG00000070367	chr14	56738954	56805370	-1	chr14:55148238-57126004
ENSG00000175611	chr9	97561303	97677583	-1	chr9:96561897-97815248
ENSG00000214847	chr9	97672387	97678079	-1	chr9:96561897-97815248
ENSG00000151812	chr14	57100606	57130595	-1	chr14:55148238-57126004
ENSG00000074696	chr15	63609857	63657736	1	chr15:63634262-66270868
ENSG00000125863	chr20	10333839	10362866	-1	chr20:10337270-10637345
ENSG00000149346	chr20	10363949	10565012	1	chr20:10337270-10637345
ENSG00000074621	chr15	63701323	63735652	1	chr15:63634262-66270868
ENSG00000174485	chr15	63740013	63871516	-1	chr15:63634262-66270868
ENSG00000175483	chr5	93774435	93838645	-1	chr5:89443647-94964955
ENSG00000153347	chr5	94752804	94811900	1	chr5:89443647-94964955
ENSG00000167393	chrY	214970	267627	-1	chrX:219334-755434
ENSG00000103591	chr15	65280425	65334038	-1	chr15:63634262-66270868
ENSG00000131951	chr14	59456184	59600030	1	chr14:59138955-61277303
ENSG00000189227	chr15	65600632	65605946	1	chr15:63634262-66270868
ENSG00000184902	chr14	60316449	60316839	1	chr14:59138955-61277303
ENSG00000023697	chr12	16000968	16081581	1	chr12:16000936-18134350
ENSG00000183090	chr4	144718214	144841278	-1	chr4:144323630-149080633
ENSG00000197465	chr4	145011470	145037784	-1	chr4:144323630-149080633
ENSG00000153143	chr4	145136707	145159946	-1	chr4:144323630-149080633
ENSG00000188991	chr12	16233869	16316967	-1	chr12:16000936-18134350
ENSG00000164162	chr4	146135773	146238791	-1	chr4:144323630-149080633
ENSG00000158106	chr8	144522400	144537532	1	chr8:144528864-144731628
ENSG00000137473	chr4	147847631	148086439	-1	chr4:144323630-149080633
ENSG00000214739	chr6	41578160	41595568	1	chr6:41484674-41766965
ENSG00000214738	chr6	41683843	41687315	-1	chr6:41484674-41766965
ENSG00000204839	chr8	144721097	144725122	-1	chr8:144528864-144731628
ENSG00000183432	chr4	151860582	151862080	1	chr4:151406063-152278656
ENSG00000060982	chr12	24855545	24993499	-1	chr12:23573684-25153107
ENSG00000140386	chr15	74427593	74984799	-1	chr15:74012097-74942041
ENSG00000151006	chr16	31002246	31007631	-1	chr16:30872713-31110260
ENSG00000052344	chr16	31050255	31054320	-1	chr16:30872713-31110260
ENSG00000136379	chr15	78774737	78835013	1	chr15:78239107-78835011
ENSG00000214625	chr10	76832818	76838746	1	chr10:76580250-79356289
ENSG00000204049	chr10	79296639	79299374	1	chr10:76580250-79356289
ENSG00000164323	chr4	186328447	186362107	-1	chr4:185787373-187369388
ENSG00000205129	chr4	186590141	186607816	1	chr4:185787373-187369388
ENSG00000205054	chr2	45254987	45335584	-1	chr2:43893766-45470276
ENSG00000167216	chr18	42780785	42881656	1	chr18:42826766-43677131
ENSG00000167220	chr18	42887780	42930869	-1	chr18:42826766-43677131
ENSG00000173418	chr20	19945937	19962269	1	chr20:19946041-21326863
ENSG00000134049	chr18	42935413	42956743	-1	chr18:42826766-43677131
ENSG00000101343	chr20	19963012	19984690	-1	chr20:19946041-21326863
ENSG00000121274	chr16	48745280	48826722	1	chr16:48691578-54296642
ENSG00000163630	chr3	63439181	63577636	1	chr3:63441491-64647704
ENSG00000163632	chr3	63780112	63809350	1	chr3:63441491-64647704
ENSG00000163635	chr3	63825273	63961367	1	chr3:63441491-64647704
ENSG00000205414	chr16	49197488	49205096	-1	chr16:48691578-54296642
ENSG00000083799	chr16	49333462	49393347	1	chr16:48691578-54296642
ENSG00000197176	chr14	97168775	97222748	-1	chr14:95978728-99211715
ENSG00000189196	chr3	64039077	64048079	-1	chr3:63441491-64647704
ENSG00000205477	chr14	97285354	97298921	-1	chr14:95978728-99211715
ENSG00000089101	chr20	19981196	20289346	1	chr20:19946041-21326863
ENSG00000090061	chr14	99017492	99046872	1	chr14:95978728-99211715
ENSG00000205476	chr14	99051336	99140049	-1	chr14:95978728-99211715
ENSG00000177200	chr16	51646446	51918914	1	chr16:48691578-54296642
ENSG00000143951	chr2	63202041	63669355	-1	chr2:62787828-63518495
ENSG00000214538	chr3	70099311	70114726	-1	chr3:70068129-71913463
ENSG00000214537	chr3	70474520	70478159	1	chr3:70068129-71913463
ENSG00000088930	chr20	21231942	21318463	1	chr20:21163556-21638087
ENSG00000214528	chr2	66518312	66653361	1	chr2:66264960-67935187
ENSG00000148396	chr9	138454380	138491962	-1	chr9:137746263-138880532
ENSG00000180329	chr17	40110360	40122656	-1	chr17:39990610-40122669
ENSG00000135486	chr12	52960755	52965295	1	chr12:52395247-53030593
ENSG00000196642	chr9	138822195	138972006	1	chr9:137746263-138880532
ENSG00000177511	chr18	53170719	53187160	1	chr18:53171089-53396404
ENSG00000066926	chr18	53366535	53404988	-1	chr18:53171089-53396404
ENSG00000177640	chr10	119796506	119957322	1	chr10:119292046-120108162
ENSG00000187908	chr10	124310171	124393242	1	chr10:124141246-125795580
ENSG00000076108	chr12	55275647	55316430	-1	chr12:55131326-55784865
ENSG00000204609	chr17	44034852	44038771	1	chr17:43726446-44359496
ENSG00000127993	chr7	91996023	92004758	1	chr7:91996634-96492244
ENSG00000198056	chr12	55409326	55432413	-1	chr12:55131326-55784865
ENSG00000214343	chr7	92157230	92160095	-1	chr7:91996634-96492244
ENSG00000139547	chr12	55631489	55667032	-1	chr12:55131326-55784865
ENSG00000214308	chr10	124426249	124428539	1	chr10:124141246-125795580
ENSG00000176584	chr10	124506200	124547151	1	chr10:124141246-125795580
ENSG00000138171	chr10	124573184	124602708	1	chr10:124141246-125795580
ENSG00000203796	chr10	124633285	124638116	1	chr10:124141246-125795580
ENSG00000197366	chr10	124643966	124644268	1	chr10:124141246-125795580
ENSG00000204899	chr13	72180496	72199826	-1	chr13:70254597-72548023
ENSG00000083520	chr13	72227543	72254007	-1	chr13:70254597-72548023
ENSG00000166682	chr11	113065275	113082305	-1	chr11:113065689-113634010
ENSG00000083535	chr13	72254231	72488593	1	chr13:70254597-72548023
ENSG00000160999	chr7	101715166	101748817	1	chr7:101346073-101747692
ENSG00000133313	chr18	70314577	70339336	1	chr18:70319547-72283977
ENSG00000150656	chr18	70352672	70403237	1	chr18:70319547-72283977
ENSG00000180011	chr18	71039477	71050105	-1	chr18:70319547-72283977
ENSG00000206026	chr18	71250419	71268646	-1	chr18:70319547-72283977
ENSG00000139304	chr12	79587022	79591175	1	chr12:79511231-80375846
ENSG00000139220	chr12	80177487	80672131	-1	chr12:79511231-80375846
ENSG00000153395	chr5	1514544	1577076	-1	chr5:1516809-2259915
ENSG00000171421	chr5	1851500	1852951	-1	chr5:1516809-2259915
ENSG00000145494	chr5	1854509	1869161	1	chr5:1516809-2259915
ENSG00000166377	chr18	74930385	75239266	1	chr18:73673691-75347966
ENSG00000186493	chr5	2805258	2808511	1	chr5:2574175-3654517
ENSG00000206120	chr3	170012789	170030104	1	chr3:169845710-170868666
ENSG00000188306	chr3	171022395	171038092	1	chr3:170974793-172428823
ENSG00000141376	chr17	56109998	56824973	1	chr17:56032457-57293709
ENSG00000114248	chr3	171039736	171070356	-1	chr3:170974793-172428823
ENSG00000173889	chr3	171295918	171382203	-1	chr3:170974793-172428823
ENSG00000163584	chr3	172066798	172073165	-1	chr3:170974793-172428823
ENSG00000154310	chr3	172262986	172660812	-1	chr3:170974793-172428823
ENSG00000152193	chr13	78086422	78131315	-1	chr13:77765002-78252066
ENSG00000081803	chr7	121746616	122313627	-1	chr7:121225358-123136562
ENSG00000145075	chr3	181814491	181938356	-1	chr3:181803276-182942445
ENSG00000105576	chr19	12671017	12694078	-1	chr19:12618457-13571909
ENSG00000170807	chr7	123083155	123106332	1	chr7:121225358-123136562
ENSG00000039987	chr19	12724407	12730269	1	chr19:12618457-13571909
ENSG00000125257	chr13	94470091	94751684	-1	chr13:94156791-95092138
ENSG00000095066	chr19	12734818	12747357	-1	chr19:12618457-13571909
ENSG00000204852	chr12	109536290	109571316	1	chr12:109459086-110270513
ENSG00000134873	chr13	94883859	95029907	1	chr13:94156791-95092138
ENSG00000161860	chr19	12870894	12891071	-1	chr19:12618457-13571909
ENSG00000134874	chr13	95028458	95094958	-1	chr13:94156791-95092138
ENSG00000141837	chr19	13178309	13478038	-1	chr19:12618457-13571909
ENSG00000185847	chr12	109858789	109859638	1	chr12:109459086-110270513
ENSG00000189223	chr2	113709588	113741051	1	chr2:113667089-113721072
ENSG00000214146	chr3	195157857	195204142	-1	chr3:194815191-195562568
ENSG00000214145	chr3	195488267	195513284	-1	chr3:194815191-195562568
ENSG00000183386	chr1	38235025	38243830	-1	chr1:38235679-39241731
ENSG00000183520	chr1	38251001	38262081	1	chr1:38235679-39241731
ENSG00000116954	chr1	39077608	39097927	-1	chr1:38235679-39241731
ENSG00000214114	chr1	39101221	39111637	-1	chr1:38235679-39241731
ENSG00000131233	chr1	39102778	39119856	-1	chr1:38235679-39241731
ENSG00000158315	chr1	39124066	39180043	-1	chr1:38235679-39241731
ENSG00000174574	chr1	39229504	39257279	1	chr1:38235679-39241731
ENSG00000134882	chr13	98651109	98836682	1	chr13:98705123-101370498
ENSG00000107295	chr9	17569194	17787118	1	chr9:16360821-17785807
ENSG00000125245	chr13	98704973	98711999	-1	chr13:98705123-101370498
ENSG00000169508	chr13	98744791	98757695	-1	chr13:98705123-101370498
ENSG00000125304	chr13	98951672	99013635	1	chr13:98705123-101370498
ENSG00000125246	chr13	99056924	99359714	1	chr13:98705123-101370498
ENSG00000175198	chr13	99539338	99980687	1	chr13:98705123-101370498
ENSG00000214065	chr2	144919289	144947573	1	chr2:143953562-145606462
ENSG00000183674	chr6	10537582	10543041	-1	chr6:10423297-11113795
ENSG00000111846	chr6	10636575	10737586	1	chr6:10423297-11113795
ENSG00000111845	chr6	10803174	10817954	1	chr6:10423297-11113795
ENSG00000111843	chr6	10831280	10839346	1	chr6:10423297-11113795
ENSG00000125247	chr13	100054092	100125171	-1	chr13:98705123-101370498
ENSG00000137210	chr6	10855997	10865200	1	chr6:10423297-11113795
ENSG00000111837	chr6	10870942	10946714	-1	chr6:10423297-11113795
ENSG00000102452	chr13	100504131	100866814	-1	chr13:98705123-101370498
ENSG00000197977	chr6	11088981	11152610	-1	chr6:10423297-11113795
ENSG00000198542	chr13	100902967	101166794	1	chr13:98705123-101370498
ENSG00000102466	chr13	101173036	101852029	-1	chr13:98705123-101370498
ENSG00000115183	chr2	159533392	159797412	1	chr2:159713916-160329437
ENSG00000115233	chr2	161931682	161976472	1	chr2:161932001-162530875
ENSG00000144290	chr2	162189094	162542069	1	chr2:161932001-162530875
ENSG00000157212	chr7	154366334	154425615	-1	chr7:154368961-155298014
ENSG00000071909	chr2	170742901	171219229	1	chr2:170763883-175753532
ENSG00000146910	chr7	154986588	155019318	-1	chr7:154368961-155298014
ENSG00000204867	chr7	156447931	156448444	1	chr7:156099865-157365544
ENSG00000213992	chr7	156496361	156501880	1	chr7:156099865-157365544
ENSG00000213991	chr7	156594847	156609698	-1	chr7:156099865-157365544
ENSG00000213990	chr7	156731244	156749375	-1	chr7:156099865-157365544
ENSG00000198879	chr10	7240592	7493456	-1	chr10:7358815-8584724
ENSG00000123243	chr10	7641642	7748940	-1	chr10:7358815-8584724
ENSG00000213981	chr2	171214273	171260130	-1	chr2:170763883-175753532
ENSG00000204334	chr2	171335438	171363722	1	chr2:170763883-175753532
ENSG00000151655	chr10	7785242	7831488	1	chr10:7358815-8584724
ENSG00000077380	chr2	172252225	172313165	1	chr2:170763883-175753532
ENSG00000151657	chr10	7837373	7869950	-1	chr10:7358815-8584724
ENSG00000165629	chr10	7870099	7889761	1	chr10:7358815-8584724
ENSG00000091428	chr2	173308815	173625867	1	chr2:170763883-175753532
ENSG00000153498	chr13	112078634	112137004	1	chr13:111674308-112792480
ENSG00000197308	chr10	8132419	8135453	-1	chr10:7358815-8584724
ENSG00000126216	chr13	112187327	112290482	-1	chr13:111674308-112792480
ENSG00000178381	chr7	1159069	1166324	-1	chr7:1159230-1575599
ENSG00000164877	chr7	1434641	1465635	-1	chr7:1159230-1575599
ENSG00000128656	chr2	175372338	175578361	-1	chr2:170763883-175753532
ENSG00000197595	chr13	112349359	112386812	1	chr13:111674308-112792480
ENSG00000068650	chr13	112392644	112589470	1	chr13:111674308-112792480
ENSG00000175892	chr2	176700801	176702739	-1	chr2:174472908-176943933
ENSG00000164855	chr7	1549976	1562273	-1	chr7:1159230-1575599
ENSG00000213966	chr19	35721672	35736474	-1	chr19:34793165-37665017
ENSG00000157778	chr7	1573498	1576155	-1	chr7:1159230-1575599
ENSG00000112992	chr5	43638582	43741346	1	chr5:43648680-44428518
ENSG00000126217	chr13	112604508	112802054	1	chr13:111674308-112792480
ENSG00000115232	chr2	182029864	182110711	1	chr2:181555012-182837409
ENSG00000150722	chr2	182558863	182704354	1	chr2:181555012-182837409
ENSG00000151883	chr5	49998570	50173926	1	chr5:49998680-51947114
ENSG00000168300	chr8	52892702	52936350	-1	chr8:52906395-53760745
ENSG00000196711	chr8	53609255	53640574	-1	chr8:52906395-53760745
ENSG00000023287	chr8	53697569	53789545	-1	chr8:52906395-53760745
ENSG00000131374	chr3	17174903	17757403	-1	chr3:17562092-19004476
ENSG00000169122	chr8	59069667	59224831	1	chr8:59220957-60181966
ENSG00000167910	chr8	59565292	59575275	-1	chr8:59220957-60181966
ENSG00000137575	chr8	59628282	59657972	1	chr8:59220957-60181966
ENSG00000035681	chr8	59658624	59734940	-1	chr8:59220957-60181966
ENSG00000117419	chr1	44459330	44593526	-1	chr1:44452013-44942450
ENSG00000187147	chr1	44643453	44889983	1	chr1:44452013-44942450
ENSG00000126106	chr1	44874646	44912702	-1	chr1:44452013-44942450
ENSG00000184304	chr14	29115436	29466699	-1	chr14:28306234-30942100
ENSG00000130413	chr11	8369994	8572351	-1	chr11:8202439-9008180
ENSG00000092140	chr14	30098128	30158797	1	chr14:28306234-30942100
ENSG00000166441	chr11	8660881	8663971	1	chr11:8202439-9008180
ENSG00000166444	chr11	8671478	8817478	-1	chr11:8202439-9008180
ENSG00000172817	chr8	65671246	65873902	-1	chr8:64244445-66814432
ENSG00000092108	chr14	30161272	30279396	1	chr14:28306234-30942100
ENSG00000104442	chr8	66677630	66708986	-1	chr8:64244445-66814432
ENSG00000166452	chr11	8889277	8898202	1	chr11:8202439-9008180
ENSG00000066855	chr8	66719528	66785339	1	chr8:64244445-66814432
ENSG00000176029	chr11	8898200	8911103	-1	chr11:8202439-9008180
ENSG00000205268	chr8	66793867	66916297	-1	chr8:64244445-66814432
ENSG00000175348	chr11	8925417	8942578	-1	chr11:8202439-9008180
ENSG00000175352	chr11	8957850	8982124	-1	chr11:8202439-9008180
ENSG00000175356	chr11	8998511	9069731	-1	chr11:8202439-9008180
ENSG00000064042	chr4	41057559	41395746	1	chr4:41295565-41587712
ENSG00000100473	chr14	30413516	30429573	1	chr14:28306234-30942100
ENSG00000196792	chr14	30432761	30565340	-1	chr14:28306234-30942100
ENSG00000146618	chr7	19150930	19151569	-1	chr7:18635046-19151237
ENSG00000105855	chr7	20337250	20421879	1	chr7:20385183-22199749
ENSG00000100478	chr14	30564644	30631992	1	chr14:28306234-30942100
ENSG00000004846	chr7	20653570	20761772	1	chr7:20385183-22199749
ENSG00000165304	chr9	36562873	36667678	1	chr9:36571322-37207764
ENSG00000164649	chr7	21907045	21952031	-1	chr7:20385183-22199749
ENSG00000147905	chr9	37110469	37348143	1	chr9:36571322-37207764
ENSG00000067167	chr8	71648227	71683158	-1	chr8:71083726-73643315
ENSG00000147592	chr8	71712045	71743946	-1	chr8:71083726-73643315
ENSG00000198669	chr8	71744154	71810730	1	chr8:71083726-73643315
ENSG00000213835	chr2	236337827	236338671	-1	chr2:236068067-237154920
ENSG00000182177	chr2	236766834	236814997	-1	chr2:236068067-237154920
ENSG00000132321	chr2	236897535	237080914	-1	chr2:236068067-237154920
ENSG00000213834	chr2	237086580	237141739	1	chr2:236068067-237154920
ENSG00000104321	chr8	73096040	73150373	-1	chr8:71083726-73643315
ENSG00000182674	chr8	73642524	74012880	1	chr8:71083726-73643315
ENSG00000133818	chr11	14256889	14337289	-1	chr11:14255925-17274224
ENSG00000129083	chr11	14435631	14477974	-1	chr11:14255925-17274224
ENSG00000164751	chr8	78055051	78075079	-1	chr8:76614769-79764665
ENSG00000171033	chr8	79590891	79678040	1	chr8:76614769-79764665
ENSG00000183578	chr15	49136093	49184765	-1	chr15:49137370-51331749
ENSG00000137869	chr15	49287546	49418099	-1	chr15:49137370-51331749
ENSG00000104427	chr8	79740885	79792489	1	chr8:76614769-79764665
ENSG00000129084	chr11	14482999	14589108	-1	chr11:14255925-17274224
ENSG00000186417	chr15	49421005	49487502	1	chr15:49137370-51331749
ENSG00000104093	chr15	49527229	49702259	-1	chr15:49137370-51331749
ENSG00000122565	chr7	26207307	26219501	1	chr7:26212281-29519333
ENSG00000152270	chr11	14621913	14848926	1	chr11:14255925-17274224
ENSG00000186104	chr11	14856142	14870327	-1	chr11:14255925-17274224
ENSG00000086300	chr7	26298040	26380474	1	chr7:26212281-29519333
ENSG00000175868	chr11	14883119	15056758	1	chr11:14255925-17274224
ENSG00000109220	chr4	54570720	54625545	-1	chr4:54555957-56041140
ENSG00000110680	chr11	14944792	14950408	-1	chr11:14255925-17274224
ENSG00000005020	chr7	26673215	26870866	-1	chr7:26212281-29519333
ENSG00000134853	chr4	54790204	54859168	1	chr4:54555957-56041140
ENSG00000104112	chr15	49760842	49800514	1	chr15:49137370-51331749
ENSG00000157404	chr4	55218863	55301636	1	chr4:54555957-56041140
ENSG00000140280	chr15	49802554	49817608	-1	chr15:49137370-51331749
ENSG00000128052	chr4	55639416	55686519	-1	chr4:54555957-56041140
ENSG00000128872	chr15	49831102	49889634	1	chr15:49137370-51331749
ENSG00000110696	chr11	16716770	16734149	1	chr11:14255925-17274224
ENSG00000138594	chr15	49909155	49989134	1	chr15:49137370-51331749
ENSG00000166689	chr11	16765791	16992535	-1	chr11:14255925-17274224
ENSG00000166477	chr15	50017516	50051271	-1	chr15:49137370-51331749
ENSG00000128039	chr4	55907166	55932235	1	chr4:54555957-56041140
ENSG00000069956	chr15	50098739	50145751	1	chr15:49137370-51331749
ENSG00000110700	chr11	17052515	17055796	-1	chr11:14255925-17274224
ENSG00000134851	chr4	55956877	55987095	1	chr4:54555957-56041140
ENSG00000011405	chr11	17067788	17147930	-1	chr11:14255925-17274224
ENSG00000137875	chr15	50189114	50192264	-1	chr15:49137370-51331749
ENSG00000069966	chr15	50200415	50270857	-1	chr15:49137370-51331749
ENSG00000106049	chr7	27531588	27669127	-1	chr7:26212281-29519333
ENSG00000128989	chr15	50626724	50648505	-1	chr15:49137370-51331749
ENSG00000106052	chr7	27746263	27835911	1	chr7:26212281-29519333
ENSG00000151332	chr14	35837522	35859596	-1	chr14:35651701-36678259
ENSG00000183032	chr14	36218830	36711306	-1	chr14:35651701-36678259
ENSG00000151338	chr14	36736907	37090214	1	chr14:36783921-37749527
ENSG00000106066	chr7	29001374	29152638	-1	chr7:26212281-29519333
ENSG00000139865	chr14	37326153	37381304	1	chr14:36783921-37749527
ENSG00000139874	chr14	37746955	37752019	1	chr14:36783921-37749527
ENSG00000106069	chr7	29200646	29520468	1	chr7:26212281-29519333
ENSG00000164252	chr5	76361988	76396789	1	chr5:76362430-77394676
ENSG00000128849	chr15	55455997	55630212	1	chr15:54733367-55719051
ENSG00000132846	chr5	76408288	76418786	-1	chr5:76362430-77394676
ENSG00000113231	chr5	76542462	76758982	1	chr5:76362430-77394676
ENSG00000008394	chr12	16391343	16408631	1	chr12:16000936-18134350
ENSG00000137878	chr15	55671406	55815085	1	chr15:54733367-55719051
ENSG00000111404	chr12	18125073	18134381	-1	chr12:16000936-18134350
ENSG00000180347	chr7	31523503	31659828	1	chr7:31241005-31585826
ENSG00000164253	chr5	76763826	76824088	-1	chr5:76362430-77394676
ENSG00000171530	chr5	77022751	77107941	-1	chr5:76362430-77394676
ENSG00000132842	chr5	77333909	77626286	-1	chr5:76362430-77394676
ENSG00000166833	chr11	19691457	20099720	1	chr11:19911350-20637426
ENSG00000109854	chr11	20341924	20361904	1	chr11:19911350-20637426
ENSG00000185238	chr11	20365679	20487349	1	chr11:19911350-20637426
ENSG00000165970	chr11	20577522	20633186	1	chr11:19911350-20637426
ENSG00000140307	chr15	57718357	57737011	-1	chr15:57721622-58614961
ENSG00000140299	chr15	57742356	57768810	-1	chr15:57721622-58614961
ENSG00000182718	chr15	58426625	58477477	-1	chr15:57721622-58614961
ENSG00000128915	chr15	58499100	58558636	-1	chr15:57721622-58614961
ENSG00000197503	chr12	24611165	24628369	-1	chr12:23573684-25153107
ENSG00000145715	chr5	86599838	86723488	1	chr5:86600280-88236511
ENSG00000118308	chr12	25096508	25152535	1	chr12:23573684-25153107
ENSG00000118307	chr12	25140131	25239361	-1	chr12:23573684-25153107
ENSG00000134480	chr5	86725844	86744592	-1	chr5:86600280-88236511
ENSG00000006715	chr7	38730068	38915325	-1	chr7:38732137-39504993
ENSG00000164180	chr5	87526779	87600421	-1	chr5:86600280-88236511
ENSG00000153140	chr5	89725287	89741359	-1	chr5:89443647-94964955
ENSG00000176055	chr5	89789778	89806341	-1	chr5:89443647-94964955
ENSG00000113369	chr5	90700299	90714877	-1	chr5:89443647-94964955
ENSG00000113391	chr5	92979531	93473096	-1	chr5:89443647-94964955
ENSG00000185261	chr5	93880683	93980058	-1	chr5:89443647-94964955
ENSG00000066382	chr11	30367012	30558616	-1	chr11:30334153-33624164
ENSG00000133302	chr5	93979808	94059082	1	chr5:89443647-94964955
ENSG00000170959	chr11	30808501	31105788	-1	chr11:30334153-33624164
ENSG00000186688	chr11	31240748	31347897	-1	chr11:30334153-33624164
ENSG00000175471	chr5	94068957	94646035	-1	chr5:89443647-94964955
ENSG00000170946	chr11	31347953	31410958	1	chr11:30334153-33624164
ENSG00000148950	chr11	31410525	31487745	-1	chr11:30334153-33624164
ENSG00000109911	chr11	31487873	31761903	1	chr11:30334153-33624164
ENSG00000198677	chr5	94825355	94916465	-1	chr5:89443647-94964955
ENSG00000049449	chr11	32069026	32083649	1	chr11:30334153-33624164
ENSG00000164291	chr5	94916581	94966562	1	chr5:89443647-94964955
ENSG00000183242	chr11	32413701	32419526	1	chr11:30334153-33624164
ENSG00000149100	chr11	32561935	32580588	1	chr11:30334153-33624164
ENSG00000135378	chr11	32808065	32832679	1	chr11:30334153-33624164
ENSG00000176148	chr11	33017720	33063242	1	chr11:30334153-33624164
ENSG00000176102	chr11	33062713	33139613	-1	chr11:30334153-33624164
ENSG00000110422	chr11	33235744	33332515	1	chr11:30334153-33624164
ENSG00000147650	chr8	105570643	105670344	-1	chr8:105572076-106886174
ENSG00000204116	chrX	72699764	72820959	1	chrX:72583499-72818386
ENSG00000138614	chr15	63658173	63690522	-1	chr15:63634262-66270868
ENSG00000103769	chr15	63948850	63968846	1	chr15:63634262-66270868
ENSG00000157890	chr15	63974693	64333129	-1	chr15:63634262-66270868
ENSG00000169288	chr4	79002698	79092968	1	chr4:78860352-82599786
ENSG00000138772	chr4	79691766	79750627	1	chr4:78860352-82599786
ENSG00000138756	chr4	79916556	80052363	1	chr4:78860352-82599786
ENSG00000166938	chr15	64372714	64413289	1	chr15:63634262-66270868
ENSG00000075131	chr15	64416230	64436083	-1	chr15:63634262-66270868
ENSG00000163291	chr4	80027331	80079606	-1	chr4:78860352-82599786
ENSG00000169032	chr15	64466674	64570935	1	chr15:63634262-66270868
ENSG00000174446	chr15	64569720	64577200	-1	chr15:63634262-66270868
ENSG00000196475	chr4	80546538	80548471	-1	chr4:78860352-82599786
ENSG00000174444	chr15	64578708	64584238	-1	chr15:63634262-66270868
ENSG00000197826	chr4	81475947	82103918	1	chr4:78860352-82599786
ENSG00000152785	chr4	82171143	82193749	1	chr4:78860352-82599786
ENSG00000138669	chr4	82228861	82355212	-1	chr4:78860352-82599786
ENSG00000138670	chr4	82567243	82612085	-1	chr4:78860352-82599786
ENSG00000174442	chr15	64584485	64628866	1	chr15:63634262-66270868
ENSG00000188501	chr15	64627590	64644889	-1	chr15:63634262-66270868
ENSG00000103599	chr15	65334221	65581193	1	chr15:63634262-66270868
ENSG00000137764	chr15	65622075	65886506	1	chr15:63634262-66270868
ENSG00000162607	chr1	62674563	62690061	1	chr1:62678118-65651296
ENSG00000116641	chr1	62692987	62926557	-1	chr1:62678118-65651296
ENSG00000129007	chr15	66270098	66285502	-1	chr15:63634262-66270868
ENSG00000132855	chr1	62835775	62843768	1	chr1:62678118-65651296
ENSG00000125703	chr1	63022394	63103772	1	chr1:62678118-65651296
ENSG00000138604	chr15	67240027	67351592	1	chr15:67335151-68779104
ENSG00000137819	chr15	67378340	67487040	1	chr15:67335151-68779104
ENSG00000088035	chr1	63605886	63675464	1	chr1:62678118-65651296
ENSG00000137807	chr15	67493742	67532214	1	chr15:67335151-68779104
ENSG00000126777	chr14	55116678	55221054	1	chr14:55148238-57126004
ENSG00000142856	chr1	63679032	63761453	-1	chr1:62678118-65651296
ENSG00000137818	chr15	67532177	67534939	1	chr15:67335151-68779104
ENSG00000203965	chr1	63761856	63810951	1	chr1:62678118-65651296
ENSG00000137831	chr15	68733949	68842904	-1	chr15:67335151-68779104
ENSG00000188419	chrX	85002841	85189222	-1	chrX:85014185-85961536
ENSG00000079739	chr1	63831535	63898500	1	chr1:62678118-65651296
ENSG00000148120	chr9	96528804	96889261	1	chr9:96561897-97815248
ENSG00000185483	chr1	64012281	64419769	1	chr1:62678118-65651296
ENSG00000177414	chr1	64442078	64505479	1	chr1:62678118-65651296
ENSG00000158966	chr1	64709063	64931329	1	chr1:62678118-65651296
ENSG00000158169	chr9	96901158	97119812	-1	chr9:96561897-97815248
ENSG00000162433	chr1	65385820	65465761	1	chr1:62678118-65651296
ENSG00000116675	chr1	65503182	65654140	1	chr1:62678118-65651296
ENSG00000182150	chr9	97677803	97769219	1	chr9:96561897-97815248
ENSG00000204330	chr9	97724505	97815306	1	chr9:96561897-97815248
ENSG00000139946	chr14	55654846	55837783	1	chr14:55148238-57126004
ENSG00000070269	chr14	56116264	56185983	1	chr14:55148238-57126004
ENSG00000053770	chr14	56805380	56826544	1	chr14:55148238-57126004
ENSG00000173083	chr4	84435494	84475058	-1	chr4:84441233-85639730
ENSG00000139977	chr14	56927024	56947636	1	chr14:55148238-57126004
ENSG00000163312	chr4	84547525	84596049	-1	chr4:84441233-85639730
ENSG00000100557	chr14	57006348	57030323	-1	chr14:55148238-57126004
ENSG00000163319	chr4	84596196	84601900	1	chr4:84441233-85639730
ENSG00000163322	chr4	84601124	84625314	-1	chr4:84441233-85639730
ENSG00000138678	chr4	84676248	84746052	1	chr4:84441233-85639730
ENSG00000014164	chr8	144590975	144694746	-1	chr8:144528864-144731628
ENSG00000104518	chr8	144711631	144716375	1	chr8:144528864-144731628
ENSG00000147813	chr8	144728101	144731656	-1	chr8:144528864-144731628
ENSG00000139970	chr14	59132447	59407101	-1	chr14:59138955-61277303
ENSG00000126773	chr14	59652411	59671280	1	chr14:59138955-61277303
ENSG00000100612	chr14	59681255	59701900	-1	chr14:59138955-61277303
ENSG00000100614	chr14	59782223	59829813	1	chr14:59138955-61277303
ENSG00000179008	chr14	59972428	60022567	-1	chr14:59138955-61277303
ENSG00000020426	chr14	60271223	60505149	1	chr14:59138955-61277303
ENSG00000126814	chr14	60507922	60517528	-1	chr14:59138955-61277303
ENSG00000139974	chr14	60517633	60620199	1	chr14:59138955-61277303
ENSG00000182107	chr14	60814159	60817712	-1	chr14:59138955-61277303
ENSG00000027075	chr14	60858186	61087443	1	chr14:59138955-61277303
ENSG00000175938	chr16	30867916	30873757	1	chr16:30872713-31110260
ENSG00000099381	chr16	30876116	30903482	1	chr16:30872713-31110260
ENSG00000099377	chr16	30904033	30907972	1	chr16:30872713-31110260
ENSG00000099365	chr16	30910869	30929276	-1	chr16:30872713-31110260
ENSG00000103496	chr16	30951917	30958985	1	chr16:30872713-31110260
ENSG00000152208	chr4	93444831	94914730	1	chr4:94225159-95429726
ENSG00000167397	chr16	31009664	31014802	-1	chr16:30872713-31110260
ENSG00000163104	chr4	95348217	95431462	1	chr4:94225159-95429726
ENSG00000177238	chr16	31024543	31144011	1	chr16:30872713-31110260
ENSG00000103510	chr16	31036488	31050206	1	chr16:30872713-31110260
ENSG00000138075	chr2	43893115	43919462	-1	chr2:43893766-45470276
ENSG00000143921	chr2	43919607	43959108	1	chr2:43893766-45470276
ENSG00000178226	chr16	31057750	31068888	-1	chr16:30872713-31110260
ENSG00000089280	chr16	31098954	31110598	1	chr16:30872713-31110260
ENSG00000138095	chr2	43968391	44076648	-1	chr2:43893766-45470276
ENSG00000167196	chr15	73983255	74013999	1	chr15:74012097-74942041
ENSG00000138032	chr2	44249504	44325029	1	chr2:43893766-45470276
ENSG00000169752	chr15	74020333	74091842	-1	chr15:74012097-74942041
ENSG00000169758	chr15	74139354	74284358	1	chr15:74012097-74942041
ENSG00000138079	chr2	44356120	44401464	1	chr2:43893766-45470276
ENSG00000140374	chr15	74295646	74390865	-1	chr15:74012097-74942041
ENSG00000138078	chr2	44399407	44440393	-1	chr2:43893766-45470276
ENSG00000143919	chr2	44442651	44853233	1	chr2:43893766-45470276
ENSG00000068784	chr2	45469324	45691907	-1	chr2:43893766-45470276
ENSG00000103876	chr15	78232217	78265745	1	chr15:78239107-78835011
ENSG00000155393	chr16	48657382	48696874	1	chr16:48691578-54296642
ENSG00000121281	chr16	48857979	48909547	1	chr16:48691578-54296642
ENSG00000153936	chr1	87152919	87407475	1	chr1:87101661-87802159
ENSG00000156671	chr10	76541313	76606613	1	chr10:76580250-79356289
ENSG00000166164	chr16	48910442	48960346	-1	chr16:48691578-54296642
ENSG00000165637	chr10	76640569	76661208	1	chr10:76580250-79356289
ENSG00000213521	chr1	87370273	87371306	1	chr1:87101661-87802159
ENSG00000140807	chr16	49139742	49226142	1	chr16:48691578-54296642
ENSG00000165644	chr10	76663736	76665776	-1	chr10:76580250-79356289
ENSG00000167208	chr16	49257712	49272730	-1	chr16:48691578-54296642
ENSG00000167207	chr16	49288551	49324488	1	chr16:48691578-54296642
ENSG00000148655	chr10	76861217	77987139	1	chr10:76580250-79356289
ENSG00000103479	chr16	52025862	52083060	1	chr16:48691578-54296642
ENSG00000156113	chr10	78307361	79068133	-1	chr10:76580250-79356289
ENSG00000166971	chr16	52082693	52094671	-1	chr16:48691578-54296642
ENSG00000103494	chr16	52191325	52295272	-1	chr16:48691578-54296642
ENSG00000140718	chr16	52295569	52705868	1	chr16:48691578-54296642
ENSG00000087245	chr16	54070589	54098101	1	chr16:48691578-54296642
ENSG00000151208	chr10	79220557	79356384	-1	chr10:76580250-79356289
ENSG00000087253	chr16	54100455	54174650	1	chr16:48691578-54296642
ENSG00000183423	chr4	110991935	111012919	1	chr4:110988863-113024691
ENSG00000138798	chr4	111053499	111152860	1	chr4:110988863-113024691
ENSG00000103546	chr16	54248057	54296685	1	chr16:48691578-54296642
ENSG00000170522	chr4	111186451	111339258	-1	chr4:110988863-113024691
ENSG00000138792	chr4	111616697	111702812	1	chr4:110988863-113024691
ENSG00000162669	chr1	91498912	91643014	-1	chr1:91154915-91619348
ENSG00000028116	chr2	58127224	58240505	1	chr2:57742212-60999282
ENSG00000115392	chr2	58239884	58322018	-1	chr2:57742212-60999282
ENSG00000115421	chr2	60836887	60879600	1	chr2:57742212-60999282
ENSG00000105810	chr7	92072175	92301148	-1	chr7:91996634-96492244
ENSG00000205413	chr7	92566768	92585272	-1	chr7:91996634-96492244
ENSG00000177409	chr7	92597304	92615616	-1	chr7:91996634-96492244
ENSG00000188175	chr7	92655836	92693718	-1	chr7:91996634-96492244
ENSG00000004766	chr7	92699589	92826273	1	chr7:91996634-96492244
ENSG00000163618	chr3	62359062	62836094	-1	chr3:62325990-62553483
ENSG00000004948	chr7	92891735	93041686	-1	chr7:91996634-96492244
ENSG00000129282	chr17	32032114	32039510	1	chr17:32032496-32761543
ENSG00000105825	chr7	93353243	93358152	-1	chr7:91996634-96492244
ENSG00000108270	chr17	32380288	32488283	1	chr17:32032496-32761543
ENSG00000115504	chr2	62786625	63127123	1	chr2:62787828-63518495
ENSG00000132142	chr17	32516036	32841015	-1	chr17:32032496-32761543
ENSG00000188817	chr3	63613404	63624811	1	chr3:63441491-64647704
ENSG00000163634	chr3	63794587	63824549	-1	chr3:63441491-64647704
ENSG00000163636	chr3	63971271	63984551	-1	chr3:63441491-64647704
ENSG00000163638	chr3	64476373	64648405	-1	chr3:63441491-64647704
ENSG00000127928	chr7	93373756	93378421	1	chr7:91996634-96492244
ENSG00000127920	chr7	93388952	93393760	1	chr7:91996634-96492244
ENSG00000105829	chr7	93430021	93471626	-1	chr7:91996634-96492244
ENSG00000164692	chr7	93861809	93898480	1	chr7:91996634-96492244
ENSG00000127995	chr7	93977120	94024216	1	chr7:91996634-96492244
ENSG00000127990	chr7	94052480	94123414	-1	chr7:91996634-96492244
ENSG00000158528	chr7	94374885	94763661	1	chr7:91996634-96492244
ENSG00000143971	chr2	67477946	67491178	1	chr2:66264960-67935187
ENSG00000005421	chr7	94764924	94791780	-1	chr7:91996634-96492244
ENSG00000105852	chr7	94827122	94863623	-1	chr7:91996634-96492244
ENSG00000105854	chr7	94872111	94902320	-1	chr7:91996634-96492244
ENSG00000196732	chr3	70746995	70747453	-1	chr3:70068129-71913463
ENSG00000012822	chr12	52391170	52407486	-1	chr12:52395247-53030593
ENSG00000005981	chr7	94953149	95005007	1	chr7:91996634-96492244
ENSG00000004799	chr7	95050753	95063861	-1	chr7:91996634-96492244
ENSG00000158560	chr7	95239802	95565671	1	chr7:91996634-96492244
ENSG00000004864	chr7	95587469	95789341	-1	chr7:91996634-96492244
ENSG00000123415	chr12	52861519	52869024	-1	chr12:52395247-53030593
ENSG00000094916	chr12	52921003	52960153	-1	chr12:52395247-53030593
ENSG00000111481	chr12	53005178	53031900	1	chr12:52395247-53030593
ENSG00000197851	chr7	95948874	95970771	-1	chr7:91996634-96492244
ENSG00000127922	chr7	96156019	96177139	-1	chr7:91996634-96492244
ENSG00000163412	chr3	71814570	71885465	-1	chr3:70068129-71913463
ENSG00000170837	chr3	71885891	71887018	1	chr3:70068129-71913463
ENSG00000163421	chr3	71903497	71916902	-1	chr3:70068129-71913463
ENSG00000112559	chr6	41712784	41729955	1	chr6:41484674-41766965
ENSG00000138160	chr10	94342971	94405130	1	chr10:94355694-94818432
ENSG00000138190	chr10	94584450	94809241	1	chr10:94355694-94818432
ENSG00000187553	chr10	94810555	94819283	1	chr10:94355694-94818432
ENSG00000170185	chr4	144325548	144362087	1	chr4:144323630-149080633
ENSG00000109458	chr4	144477500	144610728	1	chr4:144323630-149080633
ENSG00000153147	chr4	144654066	144694016	1	chr4:144323630-149080633
ENSG00000183634	chr4	144700075	144702062	1	chr4:144323630-149080633
ENSG00000170180	chr4	145249906	145281296	-1	chr4:144323630-149080633
ENSG00000164161	chr4	145786623	145879337	1	chr4:144323630-149080633
ENSG00000164163	chr4	146238606	146270126	1	chr4:144323630-149080633
ENSG00000164164	chr4	146274253	146320575	-1	chr4:144323630-149080633
ENSG00000101981	chrX	138440561	138473283	1	chrX:138446830-139551876
ENSG00000151611	chr4	146759990	146799293	1	chr4:144323630-149080633
ENSG00000101977	chrX	138491596	138601950	-1	chrX:138446830-139551876
ENSG00000119487	chr9	127239494	127509334	-1	chr9:127240991-129020880
ENSG00000164167	chr4	147316331	147330497	1	chr4:144323630-149080633
ENSG00000120519	chr4	147395013	147662535	-1	chr4:144323630-149080633
ENSG00000101974	chrX	138636171	138842895	-1	chrX:138446830-139551876
ENSG00000151617	chr4	148621575	148685555	1	chr4:144323630-149080633
ENSG00000164168	chr4	148758046	148776120	1	chr4:144323630-149080633
ENSG00000203933	chrX	138865550	138875345	-1	chrX:138446830-139551876
ENSG00000164169	chr4	148778986	148824730	-1	chr4:144323630-149080633
ENSG00000196814	chr9	128128949	128309140	1	chr9:127240991-129020880
ENSG00000071205	chr4	148872903	149213376	1	chr4:144323630-149080633
ENSG00000136828	chr9	128716874	129025264	1	chr9:127240991-129020880
ENSG00000198589	chr4	151405263	152156099	-1	chr4:151406063-152278656
ENSG00000136859	chr9	128889449	128924865	-1	chr9:127240991-129020880
ENSG00000145860	chr5	158516997	158567412	-1	chr5:157882959-158563203
ENSG00000145425	chr4	152240204	152245252	1	chr4:151406063-152278656
ENSG00000109686	chr4	152260889	152367022	-1	chr4:151406063-152278656
ENSG00000135517	chr12	55130151	55134696	-1	chr12:55131326-55784865
ENSG00000176422	chr12	55148618	55151030	1	chr12:55131326-55784865
ENSG00000135423	chr12	55151004	55168448	-1	chr12:55131326-55784865
ENSG00000076067	chr12	55201993	55269875	1	chr12:55131326-55784865
ENSG00000110955	chr12	55318230	55326119	-1	chr12:55131326-55784865
ENSG00000110958	chr12	55343428	55368324	-1	chr12:55131326-55784865
ENSG00000196531	chr12	55380832	55407248	-1	chr12:55131326-55784865
ENSG00000025423	chr12	55443375	55467841	1	chr12:55131326-55784865
ENSG00000170426	chr12	55603205	55614456	-1	chr12:55131326-55784865
ENSG00000166856	chr12	55674497	55676735	1	chr12:55131326-55784865
ENSG00000166863	chr12	55690053	55696592	-1	chr12:55131326-55784865
ENSG00000166866	chr12	55708569	55730160	-1	chr12:55131326-55784865
ENSG00000166881	chr12	55735698	55758819	-1	chr12:55131326-55784865
ENSG00000166886	chr12	55768944	55775525	1	chr12:55131326-55784865
ENSG00000182132	chr5	169713459	170096212	1	chr5:170078321-170671209
ENSG00000094755	chr5	170142275	170173629	1	chr5:170078321-170671209
ENSG00000204764	chr5	170221616	170659623	1	chr5:170078321-170671209
ENSG00000089916	chr14	75688012	75738887	1	chr14:75733664-76396938
ENSG00000071246	chr14	76298285	76319107	1	chr14:75733664-76396938
ENSG00000013523	chr14	76323341	76348983	-1	chr14:75733664-76396938
ENSG00000100565	chr14	76362468	76406392	1	chr14:75733664-76396938
ENSG00000164305	chr4	185785844	185807623	-1	chr4:185787373-187369388
ENSG00000164306	chr4	185807920	185853097	1	chr4:185787373-187369388
ENSG00000151725	chr4	185852232	185892280	-1	chr4:185787373-187369388
ENSG00000151726	chr4	185913744	185984209	-1	chr4:185787373-187369388
ENSG00000151729	chr4	186301392	186305418	1	chr4:185787373-187369388
ENSG00000109762	chr4	186368278	186527942	1	chr4:185787373-187369388
ENSG00000180336	chr17	40098012	40107090	1	chr17:39990610-40122669
ENSG00000109771	chr4	186522027	186537146	-1	chr4:185787373-187369388
ENSG00000186352	chr4	186554834	186558383	1	chr4:185787373-187369388
ENSG00000109775	chr4	186558437	186584062	-1	chr4:185787373-187369388
ENSG00000168491	chr4	186603336	186629879	-1	chr4:185787373-187369388
ENSG00000154553	chr4	186659905	186693650	-1	chr4:185787373-187369388
ENSG00000154556	chr4	186743592	187114516	-1	chr4:185787373-187369388
ENSG00000099194	chr10	102096762	102114577	1	chr10:102097931-102773754
ENSG00000075290	chr10	102212802	102233389	1	chr10:102097931-102773754
ENSG00000075826	chr10	102236393	102269585	-1	chr10:102097931-102773754
ENSG00000164342	chr4	187227303	187243244	1	chr4:185787373-187369388
ENSG00000109794	chr4	187303045	187330295	1	chr4:185787373-187369388
ENSG00000166136	chr10	102273487	102279747	-1	chr10:102097931-102773754
ENSG00000166135	chr10	102285686	102299745	1	chr10:102097931-102773754
ENSG00000145476	chr4	187349668	187371605	1	chr4:185787373-187369388
ENSG00000154415	chr7	113301622	113346300	-1	chr7:113345514-114407075
ENSG00000119906	chr10	102662316	102714879	1	chr10:102097931-102773754
ENSG00000095539	chr10	102722276	102735362	1	chr10:102097931-102773754
ENSG00000135272	chr7	114349445	114446501	1	chr7:113345514-114407075
ENSG00000055950	chr10	102727569	102737262	-1	chr10:102097931-102773754
ENSG00000197445	chr16	71718038	71735847	-1	chr16:71378702-72147941
ENSG00000107815	chr10	102737302	102744148	1	chr10:102097931-102773754
ENSG00000107816	chr10	102746955	102757583	1	chr10:102097931-102773754
ENSG00000140025	chr14	89331669	89490827	-1	chr14:88692289-89721101
ENSG00000186862	chr10	102757576	102780876	-1	chr10:102097931-102773754
ENSG00000042088	chr14	89491999	89580859	1	chr14:88692289-89721101
ENSG00000107821	chr10	102811588	102817878	1	chr10:102812487-103524685
ENSG00000166167	chr10	103103815	103307058	1	chr10:102837266-103524685
ENSG00000152315	chr14	89597862	89721952	1	chr14:88692289-89721101
ENSG00000166169	chr10	103328629	103338004	-1	chr10:102837266-103524685
ENSG00000166171	chr10	103338056	103359399	1	chr10:102837266-103524685
ENSG00000107829	chr10	103360413	103445006	-1	chr10:102837266-103524685
ENSG00000141293	chr17	43565801	43862599	-1	chr17:43726446-44359496
ENSG00000106278	chr7	121300395	121489324	1	chr7:121225358-123136562
ENSG00000159182	chr17	44154091	44154881	-1	chr17:43726446-44359496
ENSG00000170703	chr17	44194602	44249439	-1	chr17:43726446-44359496
ENSG00000008311	chr7	121503423	121571504	-1	chr7:121225358-123136562
ENSG00000136436	chr17	44263371	44297227	1	chr17:43726446-44359496
ENSG00000188050	chr7	122125078	122126208	-1	chr7:121225358-123136562
ENSG00000128519	chr7	122422049	122422924	-1	chr7:121225358-123136562
ENSG00000159199	chr17	44325147	44328229	1	chr17:43726446-44359496
ENSG00000081800	chr7	122540825	122627261	-1	chr7:121225358-123136562
ENSG00000135972	chr2	105020938	105082849	1	chr2:104034510-105369450
ENSG00000159202	chr17	44340829	44361421	1	chr17:43726446-44359496
ENSG00000164675	chr7	122879950	122961879	-1	chr7:121225358-123136562
ENSG00000135973	chr2	105224632	105226356	1	chr2:104034510-105369450
ENSG00000135966	chr2	105249974	105312561	-1	chr2:104034510-105369450
ENSG00000135974	chr2	105320443	105331653	1	chr2:104034510-105369450
ENSG00000128609	chr7	122968319	122985194	-1	chr7:121225358-123136562
ENSG00000115641	chr2	105343717	105421392	-1	chr2:104034510-105369450
ENSG00000146809	chr7	123036348	123065168	1	chr7:121225358-123136562
ENSG00000106299	chr7	123109237	123176352	-1	chr7:121225358-123136562
ENSG00000104774	chr19	12618322	12638828	-1	chr19:12618457-13571909
ENSG00000123154	chr19	12638628	12647645	1	chr19:12618457-13571909
ENSG00000105583	chr19	12639885	12643170	-1	chr19:12618457-13571909
ENSG00000095059	chr19	12647534	12653677	-1	chr19:12618457-13571909
ENSG00000132004	chr19	12660731	12668457	-1	chr19:12618457-13571909
ENSG00000123144	chr19	12702487	12706589	-1	chr19:12618457-13571909
ENSG00000198356	chr19	12709306	12720137	1	chr19:12618457-13571909
ENSG00000167815	chr19	12768634	12773694	-1	chr19:12618457-13571909
ENSG00000104889	chr19	12778428	12785462	1	chr19:12618457-13571909
ENSG00000132026	chr19	12797297	12807230	-1	chr19:12618457-13571909
ENSG00000111052	chr12	79715306	79855825	-1	chr12:79511231-80375846
ENSG00000105613	chr19	12810348	12846765	1	chr19:12618457-13571909
ENSG00000111058	chr12	79995940	80173713	1	chr12:79511231-80375846
ENSG00000105612	chr19	12847023	12853335	-1	chr19:12618457-13571909
ENSG00000105607	chr19	12862974	12871782	1	chr19:12618457-13571909
ENSG00000188523	chr9	134275251	134438527	1	chr9:134290080-134856258
ENSG00000179115	chr19	12894284	12905558	-1	chr19:12618457-13571909
ENSG00000125485	chr9	134458205	134535609	-1	chr9:134290080-134856258
ENSG00000205036	chr16	87147613	87164049	-1	chr16:87058625-87225206
ENSG00000158545	chr16	87164343	87225756	1	chr16:87058625-87225206
ENSG00000125484	chr9	134535549	134554640	1	chr9:134290080-134856258
ENSG00000165695	chr9	134590788	134744019	-1	chr9:134290080-134856258
ENSG00000125637	chr2	113648031	113677148	1	chr2:113667089-113721072
ENSG00000165698	chr9	134743235	134755239	1	chr9:134290080-134856258
ENSG00000179218	chr19	12910392	12916274	1	chr19:12618457-13571909
ENSG00000165699	chr9	134756557	134809841	-1	chr9:134290080-134856258
ENSG00000179262	chr19	12917654	12925448	1	chr19:12618457-13571909
ENSG00000179271	chr19	12925972	12929050	-1	chr19:12618457-13571909
ENSG00000179284	chr19	12936973	12946567	1	chr19:12618457-13571909
ENSG00000104907	chr19	13076716	13088332	-1	chr19:12618457-13571909
ENSG00000160877	chr19	13090109	13112955	1	chr19:12618457-13571909
ENSG00000104915	chr19	13115903	13122052	-1	chr19:12618457-13571909
ENSG00000160888	chr19	13122282	13126716	1	chr19:12618457-13571909
ENSG00000125629	chr2	118562520	118584066	1	chr2:118527380-119324276
ENSG00000151532	chr10	114196746	114568491	1	chr10:114393004-115245760
ENSG00000086827	chr11	113109123	113149635	-1	chr11:113065689-113634010
ENSG00000048028	chr11	113173808	113251466	-1	chr11:113065689-113634010
ENSG00000149305	chr11	113280729	113322492	1	chr11:113065689-113634010
ENSG00000166736	chr11	113351040	113366241	1	chr11:113065689-113634010
ENSG00000140057	chr14	95928201	96024866	1	chr14:95978728-99211715
ENSG00000170836	chr17	56032336	56096818	1	chr17:56032457-57293709
ENSG00000090060	chr14	96038471	96103178	1	chr14:95978728-99211715
ENSG00000187013	chr17	56843894	56845423	1	chr17:56032457-57293709
ENSG00000196861	chr17	57022676	57023323	-1	chr17:56032457-57293709
ENSG00000136492	chr17	57114767	57295537	-1	chr17:56032457-57293709
ENSG00000100749	chr14	96333437	96417703	1	chr14:95978728-99211715
ENSG00000176605	chr14	98247703	98253850	1	chr14:95978728-99211715
ENSG00000183576	chr14	98933857	99016979	-1	chr14:95978728-99211715
ENSG00000107147	chr9	137733859	137826386	1	chr9:137746263-138880532
ENSG00000182218	chr14	99181233	99211716	1	chr14:95978728-99211715
ENSG00000130559	chr9	137840154	137938891	-1	chr9:137746263-138880532
ENSG00000165661	chr9	137879493	138277508	-1	chr9:137746263-138880532
ENSG00000130560	chr9	137964637	137993047	-1	chr9:137746263-138880532
ENSG00000148411	chr9	138038204	138126952	-1	chr9:137746263-138880532
ENSG00000160360	chr9	138341753	138373878	1	chr9:137746263-138880532
ENSG00000213221	chr9	138373753	138377992	-1	chr9:137746263-138880532
ENSG00000187796	chr9	138378229	138387954	-1	chr9:137746263-138880532
ENSG00000165689	chr9	138416196	138424880	-1	chr9:137746263-138880532
ENSG00000165688	chr9	138424931	138438033	1	chr9:137746263-138880532
ENSG00000148384	chr9	138442896	138454077	-1	chr9:137746263-138880532
ENSG00000075188	chr12	100992105	101036491	-1	chr12:100992255-101878470
ENSG00000185480	chr12	101038086	101119401	1	chr12:100992255-101878470
ENSG00000196366	chr9	138497768	138500339	1	chr9:137746263-138880532
ENSG00000172889	chr9	138673129	138686951	1	chr9:137746263-138880532
ENSG00000183395	chr12	101114367	101115744	-1	chr12:100992255-101878470
ENSG00000169692	chr9	138687416	138701732	-1	chr9:137746263-138880532
ENSG00000017427	chr12	101316718	101398546	-1	chr12:100992255-101878470
ENSG00000187164	chr10	118605750	118754866	-1	chr10:118709549-118889119
ENSG00000171759	chr12	101756234	101835511	-1	chr12:100992255-101878470
ENSG00000165716	chr9	138726851	138738323	1	chr9:137746263-138880532
ENSG00000187922	chr9	138752449	138762726	-1	chr9:137746263-138880532
ENSG00000204003	chr9	138758293	138762801	-1	chr9:137746263-138880532
ENSG00000204001	chr9	138768661	138772816	-1	chr9:137746263-138880532
ENSG00000177984	chr9	138773907	138778786	-1	chr9:137746263-138880532
ENSG00000213213	chr9	138805624	138822013	1	chr9:137746263-138880532
ENSG00000107560	chr10	119754419	119796104	-1	chr10:119292046-120108162
ENSG00000165669	chr10	119841723	120091822	-1	chr10:119292046-120108162
ENSG00000054148	chr9	138862997	138865311	1	chr9:137746263-138880532
ENSG00000177943	chr9	138866640	138875070	1	chr9:137746263-138880532
ENSG00000107223	chr9	138876392	138880559	-1	chr9:137746263-138880532
ENSG00000075884	chr2	143603403	144242387	1	chr2:143953562-145606462
ENSG00000121964	chr2	144419791	144806499	-1	chr2:143953562-145606462
ENSG00000013503	chr12	105275619	105428104	1	chr12:105281760-106575628
ENSG00000111785	chr12	105692529	105807215	1	chr12:105281760-106575628
ENSG00000151135	chr12	105873815	105891889	1	chr12:105281760-106575628
ENSG00000120832	chr12	105895199	105905059	-1	chr12:105281760-106575628
ENSG00000008405	chr12	105909289	106011737	-1	chr12:105281760-106575628
ENSG00000174891	chr3	159310586	159745268	1	chr3:159056850-159737786
ENSG00000151136	chr12	106236848	106577549	1	chr12:105281760-106575628
ENSG00000115159	chr2	157000442	157150910	1	chr2:156699432-157265776
ENSG00000107679	chr10	124124210	124181857	1	chr10:124141246-125795580
ENSG00000166033	chr10	124211047	124264413	1	chr10:124141246-125795580
ENSG00000196151	chr2	159800558	159851482	-1	chr2:159713916-160329437
ENSG00000183559	chr10	124432189	124449332	-1	chr10:124141246-125795580
ENSG00000138161	chr10	124581655	124600299	-1	chr10:124141246-125795580
ENSG00000213185	chr10	124598602	124629147	-1	chr10:124141246-125795580
ENSG00000203795	chr10	124660207	124662617	1	chr10:124141246-125795580
ENSG00000119965	chr10	124681016	124703763	-1	chr10:124141246-125795580
ENSG00000179988	chr10	124729546	124739894	1	chr10:124141246-125795580
ENSG00000136536	chr2	160277256	160333329	1	chr2:159713916-160329437
ENSG00000196177	chr10	124758419	124807796	1	chr10:124141246-125795580
ENSG00000109944	chr11	122258683	122335639	1	chr11:122286854-122437288
ENSG00000154473	chr10	124903860	124914869	1	chr10:124141246-125795580
ENSG00000109971	chr11	122433411	122438054	-1	chr11:122286854-122437288
ENSG00000154478	chr10	125415861	125444113	1	chr10:124141246-125795580
ENSG00000121898	chr10	125462782	125641490	-1	chr10:124141246-125795580
ENSG00000182022	chr10	125757210	125841898	-1	chr10:124141246-125795580
ENSG00000157219	chr7	154492967	154508392	1	chr7:154368961-155298014
ENSG00000186480	chr7	154720476	154732877	1	chr7:154368961-155298014
ENSG00000112234	chr6	99428055	99502570	-1	chr6:99008503-100502598
ENSG00000184863	chr7	155129906	155266934	1	chr7:154368961-155298014
ENSG00000146267	chr6	99834073	99904014	-1	chr6:99008503-100502598
ENSG00000132423	chr6	99923997	99948801	-1	chr6:99008503-100502598
ENSG00000105982	chr7	156117523	156162579	1	chr7:156099865-157365544
ENSG00000132424	chr6	99954924	99979898	-1	chr6:99008503-100502598
ENSG00000123552	chr6	99990313	100070029	-1	chr6:99008503-100502598
ENSG00000182648	chr7	156124884	156126018	-1	chr7:156099865-157365544
ENSG00000105983	chr7	156166332	156378663	-1	chr7:156099865-157365544
ENSG00000112237	chr6	100096985	100123411	-1	chr6:99008503-100502598
ENSG00000152034	chr6	100474507	100548820	-1	chr6:99008503-100502598
ENSG00000146909	chr7	156435178	156458634	1	chr7:156099865-157365544
ENSG00000171757	chr3	170993960	171013025	-1	chr3:170974793-172428823
ENSG00000009335	chr7	156624425	156754823	1	chr7:156099865-157365544
ENSG00000184611	chr2	162936163	163403274	-1	chr2:163101507-164619758
ENSG00000187033	chr3	171112054	171139640	1	chr3:170974793-172428823
ENSG00000008952	chr3	171167274	171198855	1	chr3:170974793-172428823
ENSG00000105993	chr7	156822461	156902891	1	chr7:156099865-157365544
ENSG00000173890	chr3	171239397	171285872	1	chr3:170974793-172428823
ENSG00000163558	chr3	171422906	171506463	1	chr3:170974793-172428823
ENSG00000155093	chr7	157024516	158073122	-1	chr7:156099865-157365544
ENSG00000013297	chr3	171619359	171634577	1	chr3:170974793-172428823
ENSG00000013293	chr3	171667255	171786552	-1	chr3:170974793-172428823
ENSG00000163577	chr3	172088898	172109120	-1	chr3:170974793-172428823
ENSG00000163581	chr3	172196831	172227462	-1	chr3:170974793-172428823
ENSG00000170430	chr10	131155510	131455356	1	chr10:130542580-131863347
ENSG00000196850	chr12	109456620	109505447	-1	chr12:109459086-110270513
ENSG00000108010	chr10	131824640	131868630	1	chr10:130542580-131863347
ENSG00000122986	chr12	109569812	109605455	-1	chr12:109459086-110270513
ENSG00000186298	chr12	109642127	109665050	-1	chr12:109459086-110270513
ENSG00000173093	chr12	109769194	109829721	1	chr12:109459086-110270513
ENSG00000111245	chr12	109833009	109842766	-1	chr12:109459086-110270513
ENSG00000163728	chr3	181802625	181818049	1	chr3:181803276-182942445
ENSG00000114416	chr3	182113146	182177642	1	chr3:181803276-182942445
ENSG00000205981	chr3	182184200	182190224	-1	chr3:181803276-182942445
ENSG00000128683	chr2	171381446	171425900	1	chr2:170763883-175753532
ENSG00000115806	chr2	171493957	171531878	1	chr2:170763883-175753532
ENSG00000198586	chr2	171556816	171725289	-1	chr2:170763883-175753532
ENSG00000123600	chr2	171888007	171998865	-1	chr2:170763883-175753532
ENSG00000115827	chr2	171999071	172049806	1	chr2:170763883-175753532
ENSG00000071967	chr2	172087229	172122883	1	chr2:170763883-175753532
ENSG00000115840	chr2	172349127	172458991	-1	chr2:170763883-175753532
ENSG00000128708	chr2	172487204	172556845	1	chr2:170763883-175753532
ENSG00000172878	chr2	172572736	172654009	1	chr2:170763883-175753532
ENSG00000091409	chr2	173000560	173079427	1	chr2:170763883-175753532
ENSG00000152256	chr2	173129025	173172108	1	chr2:170763883-175753532
ENSG00000091436	chr2	173648811	173840979	1	chr2:170763883-175753532
ENSG00000138430	chr2	174645421	174821611	-1	chr2:170763883-175753532
ENSG00000187876	chr2	174908847	174910397	-1	chr2:170763883-175753532
ENSG00000138433	chr2	174921126	174968689	-1	chr2:170763883-175753532
ENSG00000144306	chr2	174968713	175001971	1	chr2:170763883-175753532
ENSG00000163328	chr2	175004621	175060068	-1	chr2:170763883-175753532
ENSG00000115935	chr2	175132546	175255873	-1	chr2:170763883-175753532
ENSG00000138435	chr2	175320571	175337427	-1	chr2:170763883-175753532
ENSG00000154518	chr2	175749234	175754721	-1	chr2:170763883-175753532
ENSG00000144320	chr2	176496896	176584128	-1	chr2:174472908-176943933
ENSG00000128654	chr2	176842383	176910997	1	chr2:174472908-176943933
ENSG00000198836	chr3	194793707	194898294	1	chr3:194815191-195562568
ENSG00000178772	chr3	195542190	195553306	-1	chr3:194815191-195562568
ENSG00000172061	chr3	195557274	195571761	-1	chr3:194815191-195562568
ENSG00000170035	chr2	181553357	181636397	1	chr2:181555012-182837409
ENSG00000188452	chr2	182109644	182229996	-1	chr2:181555012-182837409
ENSG00000138434	chr2	182464840	182503707	1	chr2:181555012-182837409
ENSG00000115252	chr2	182715428	183095348	-1	chr2:181555012-182837409
ENSG00000105171	chr19	34785992	34798546	1	chr19:34793165-37665017
ENSG00000166289	chr19	34847803	34858204	1	chr19:34793165-37665017
ENSG00000131943	chr19	34881634	34898292	-1	chr19:34793165-37665017
ENSG00000105173	chr19	34994741	35007056	1	chr19:34793165-37665017
ENSG00000105176	chr19	35106391	35198451	1	chr19:34793165-37665017
ENSG00000178904	chr19	37588536	37667076	1	chr19:34793165-37665017
ENSG00000112584	chr6	170457769	170556161	1	chr6:170318193-170539512
ENSG00000163081	chr2	222871110	222878180	1	chr2:222774366-223221780
ENSG00000163082	chr2	222997015	223133911	1	chr2:222774366-223221780
ENSG00000116120	chr2	223143506	223229049	-1	chr2:222774366-223221780
ENSG00000157985	chr2	236068070	236698851	1	chr2:236068067-237154920
ENSG00000144476	chr2	237131747	237155731	1	chr2:236068067-237154920
ENSG00000066279	chr1	195319885	195382380	-1	chr1:195319792-199096266
ENSG00000134376	chr1	195504031	195714207	1	chr1:195319792-199096266
ENSG00000213047	chr1	195745397	196011060	-1	chr1:195319792-199096266
ENSG00000151414	chr1	196392744	196558173	1	chr1:195319792-199096266
ENSG00000151418	chr1	196758975	196776698	-1	chr1:195319792-199096266
ENSG00000081237	chr1	196874424	196993168	1	chr1:195319792-199096266
ENSG00000118193	chr1	198787930	198856485	-1	chr1:195319792-199096266
ENSG00000118197	chr1	198859666	198905749	-1	chr1:195319792-199096266
ENSG00000118200	chr1	198975309	199096452	1	chr1:195319792-199096266
ENSG00000136643	chr1	211291211	211513430	1	chr1:211399466-213481134
ENSG00000143499	chr1	212521159	212577068	1	chr1:211399466-213481134
ENSG00000152104	chr1	212597634	212791265	-1	chr1:211399466-213481134
ENSG00000117724	chr1	212843155	212904535	1	chr1:211399466-213481134
ENSG00000082482	chr1	213245508	213477059	1	chr1:211399466-213481134
ENSG00000136636	chr1	213807358	213861770	1	chr1:213813396-216481639
ENSG00000042781	chr1	213862859	214663361	-1	chr1:213813396-216481639
ENSG00000092978	chr1	215670457	215871032	-1	chr1:213813396-216481639
ENSG00000162814	chr1	215871309	216107107	1	chr1:213813396-216481639
ENSG00000182505	chr14	99047569	99048039	-1	chr14:95978728-99211715
ENSG00000176581	chr14	99050562	99051050	-1	chr14:95978728-99211715
ENSG00000205475	chr14	99057338	99057760	1	chr14:95978728-99211715
ENSG00000213003	chr8	71348163	71348363	1	chr8:71083726-73643315
ENSG00000213002	chr8	71648235	71649225	1	chr8:71083726-73643315
ENSG00000212999	chr8	93965041	93967189	1	chr8:92752268-94097382
ENSG00000173201	chr8	144719926	144720387	-1	chr8:144528864-144731628
ENSG00000060303	chr6	50932858	50933359	-1	chr6:50167963-51439713
ENSG00000205058	chr2	45002324	45003004	-1	chr2:43893766-45470276
ENSG00000181177	chr2	63199701	63199901	-1	chr2:62787828-63518495
ENSG00000212974	chr2	105248138	105248500	-1	chr2:104034510-105369450
ENSG00000205483	chr16	30909604	30910026	-1	chr16:30872713-31110260
ENSG00000212961	chr16	50237162	50238528	1	chr16:48691578-54296642
ENSG00000204059	chr10	76825430	76827999	1	chr10:76580250-79356289
ENSG00000168521	chr16	77143815	77144069	-1	chr16:76691174-78981654
ENSG00000212956	chr16	77573148	77573240	-1	chr16:77390081-78981654
ENSG00000119916	chr10	102114171	102114551	-1	chr10:102097931-102773754
ENSG00000171271	chr10	102872526	102873614	1	chr10:102837266-103524685
ENSG00000203854	chr10	114604317	114604857	1	chr10:114393004-115245760
ENSG00000203793	chr10	124939863	124942679	1	chr10:124141246-125795580
ENSG00000198004	chr10	131198874	131199515	-1	chr10:130542580-131863347
ENSG00000176911	chr10	131475637	131477545	1	chr10:130542580-131863347
ENSG00000186029	chr9	97574426	97576834	1	chr9:96561897-97815248
ENSG00000177945	chr9	127548078	127548467	-1	chr9:127240991-129020880
ENSG00000204005	chr9	138154188	138156030	1	chr9:137746263-138880532
ENSG00000196257	chr9	138338910	138339461	-1	chr9:137746263-138880532
ENSG00000188831	chr14	35910121	35911325	1	chr14:35651701-36678259
ENSG00000186215	chr14	36060589	36060831	1	chr14:35651701-36678259
ENSG00000212929	chr14	36186046	36188628	1	chr14:35651701-36678259
ENSG00000165414	chr14	36194888	36196132	1	chr14:35651701-36678259
ENSG00000177350	chr14	55302716	55304187	1	chr14:55148238-57126004
ENSG00000212928	chr14	56741641	56743044	1	chr14:55148238-57126004
ENSG00000212927	chr14	59644055	59645252	1	chr14:59138955-61277303
ENSG00000140031	chr14	89112363	89113538	1	chr14:88692289-89721101
ENSG00000212854	chr13	25350422	25350679	-1	chr13:24940879-27910559
ENSG00000180389	chr13	27417343	27417727	1	chr13:24940879-27910559
ENSG00000196978	chr13	72222020	72222406	-1	chr13:70254597-72548023
ENSG00000170847	chr13	99990071	99990529	-1	chr13:98705123-101370498
ENSG00000198036	chr20	20004619	20005068	-1	chr20:19946041-21326863
ENSG00000181049	chr20	20588354	20588608	1	chr20:20295455-21638087
ENSG00000212834	chr7	95009393	95011790	1	chr7:91996634-96492244
ENSG00000212829	chr7	122108583	122109016	1	chr7:121225358-123136562
ENSG00000204884	chr7	154995054	154999069	1	chr7:154368961-155298014
ENSG00000212804	chr7	156595435	156596525	1	chr7:156099865-157365544
ENSG00000178158	chr7	157011238	157012780	1	chr7:156099865-157365544
ENSG00000197987	chr6	10767743	10769858	1	chr6:10423297-11113795
ENSG00000212796	chr5	158229570	158229797	1	chr5:157882959-158563203
ENSG00000198500	chr11	8666691	8667635	1	chr11:8202439-9008180
ENSG00000197149	chr11	17206368	17207311	1	chr11:14255925-17274224
ENSG00000198511	chr3	171288292	171290072	1	chr3:170974793-172428823
ENSG00000179656	chr3	171662045	171662440	-1	chr3:170974793-172428823
ENSG00000205977	chr7	1473164	1473541	-1	chr7:1159230-1575599
ENSG00000187901	chr7	1540249	1540905	-1	chr7:1159230-1575599
ENSG00000187899	chr15	57847819	57848681	1	chr15:57721622-58614961
ENSG00000205438	chr15	65123616	65123969	-1	chr15:63634262-66270868
ENSG00000205148	chr15	94632284	94632664	-1	chr15:92864538-95037524
ENSG00000185136	chr15	94705491	94705904	1	chr15:92864538-95037524
ENSG00000180022	chr18	70946828	70947196	-1	chr18:70319547-72283977
ENSG00000212692	chr2	113679974	113683444	1	chr2:113667089-113721072
ENSG00000204408	chr2	144416212	144416601	-1	chr2:143953562-145606462
ENSG00000204336	chr2	171278387	171279199	-1	chr2:170763883-175753532
ENSG00000128692	chr2	171316467	171317808	1	chr2:170763883-175753532
ENSG00000138396	chr2	172082026	172082472	-1	chr2:170763883-175753532
ENSG00000181209	chr2	174562734	174563102	-1	chr2:170763883-175753532
ENSG00000196285	chr2	175292774	175293811	1	chr2:170763883-175753532
ENSG00000197819	chr2	182104981	182105505	-1	chr2:181555012-182837409
ENSG00000153838	chr19	36332202	36332597	1	chr19:34793165-37665017
ENSG00000204749	chr1	9810496	9810879	-1	chr1:9536259-11042574
ENSG00000212668	chr1	62846025	62847837	1	chr1:62678118-65651296
ENSG00000198693	chr1	65492733	65494436	1	chr1:62678118-65651296
ENSG00000188034	chr1	87367975	87368199	-1	chr1:87101661-87802159
ENSG00000205711	chr12	24946510	24948882	1	chr12:23573684-25153107
ENSG00000212652	chr12	25098108	25098326	-1	chr12:23573684-25153107
ENSG00000186159	chr5	90612082	90612402	-1	chr5:89443647-94964955
ENSG00000205434	chr5	92961819	92965060	1	chr5:89443647-94964955
ENSG00000212644	chr12	55272081	55274842	1	chr12:55131326-55784865
ENSG00000188326	chr12	55677012	55677602	1	chr12:55131326-55784865
ENSG00000182248	chr4	84701688	84701888	-1	chr4:84441233-85639730
ENSG00000196759	chr4	144337585	144337692	-1	chr4:144323630-149080633
ENSG00000205134	chr4	186145552	186146223	-1	chr4:185787373-187369388
ENSG00000205127	chr4	186658957	186659340	-1	chr4:185787373-187369388
ENSG00000205115	chr4	187157593	187158012	-1	chr4:185787373-187369388
ENSG00000179317	chr4	187348907	187349620	-1	chr4:185787373-187369388
ENSG00000167393	chrX	214970	267627	-1	chrX:219334-755434

## Sheet: Background other CpGi genes  
EnsemblGeneID	chr	start	end	strand
ENSG00000204624	chr1	11461882	11520194	1
ENSG00000185519	chr1	16256853	16272708	-1
ENSG00000197511	chr1	16734842	16737256	1
ENSG00000169991	chr1	19103362	19154930	-1
ENSG00000197245	chr1	26358098	26361705	1
ENSG00000126698	chr1	28399376	28432129	-1
ENSG00000084636	chr1	31890435	31942507	-1
ENSG00000197056	chr1	35317559	35354047	1
ENSG00000126107	chr1	45240797	45249516	-1
ENSG00000162415	chr1	45254665	45444815	-1
ENSG00000186094	chr1	48771114	50262172	-1
ENSG00000171502	chr1	85967504	86395034	-1
ENSG00000065243	chr1	88922493	89074526	1
ENSG00000122483	chr1	93418508	93516875	1
ENSG00000137942	chr1	93686246	93792806	1
ENSG00000122481	chr1	95472355	95485361	1
ENSG00000185946	chr1	103841281	103843129	1
ENSG00000143028	chr1	109810623	109826287	1
ENSG00000215866	chr1	113164319	113194788	-1
ENSG00000163393	chr1	116320642	116413548	1
ENSG00000163113	chr1	148178855	148249310	-1
ENSG00000143847	chr1	201262249	201314487	1
ENSG00000170498	chr1	202426093	202432251	-1
ENSG00000203709	chr1	206053528	206109116	-1
ENSG00000203706	chr1	208471427	208474089	-1
ENSG00000153363	chr1	209622720	209638603	1
ENSG00000198468	chr1	211092073	211098053	-1
ENSG00000154358	chr1	226462457	226633119	1
ENSG00000215809	chr1	234625339	234714631	1
ENSG00000116237	chr1	6203840	6218631	-1
ENSG00000204859	chr1	6562698	6571926	1
ENSG00000162413	chr1	6573366	6585648	-1
ENSG00000116273	chr1	6596332	6606643	1
ENSG00000049246	chr1	7766967	7827824	1
ENSG00000162426	chr1	8300756	8326804	1
ENSG00000142583	chr1	9019594	9052257	-1
ENSG00000180758	chr1	9087063	9111837	-1
ENSG00000049239	chr1	9217450	9253983	1
ENSG00000171621	chr1	9275571	9352175	1
ENSG00000198793	chr1	11089179	11245176	-1
ENSG00000120942	chr1	11255850	11277699	1
ENSG00000116661	chr1	11631037	11637326	-1
ENSG00000116663	chr1	11646768	11656994	1
ENSG00000116670	chr1	11657125	11674294	-1
ENSG00000162490	chr1	11674366	11703237	1
ENSG00000116685	chr1	11782803	11909072	-1
ENSG00000083444	chr1	11917333	11958181	1
ENSG00000116691	chr1	12002099	12014693	1
ENSG00000162496	chr1	12550526	12600381	-1
ENSG00000116731	chr1	13899322	14024162	1
ENSG00000189337	chr1	14797787	15317125	1
ENSG00000116771	chr1	15771739	15784192	-1
ENSG00000116809	chr1	16140953	16175191	-1
ENSG00000132881	chr1	16430782	16436178	-1
ENSG00000037637	chr1	16449147	16551535	-1
ENSG00000117122	chr1	17173584	17179760	-1
ENSG00000117115	chr1	17265844	17318517	-1
ENSG00000117154	chr1	18306827	18577563	1
ENSG00000159423	chr1	19070513	19101659	-1
ENSG00000127481	chr1	19273587	19409333	-1
ENSG00000121741	chr13	19430810	19561253	1
ENSG00000215580	chrY	20077586	20124410	-1
ENSG00000099749	chrY	20188624	20211564	1
ENSG00000053371	chr1	19503046	19511227	-1
ENSG00000154642	chr21	18083163	18113574	-1
ENSG00000040487	chr1	19511327	19528380	1
ENSG00000131044	chr20	29922166	29996431	1
ENSG00000154721	chr21	25933455	26011745	1
ENSG00000184470	chr22	18243040	18309515	-1
ENSG00000125967	chr20	31708555	31725923	-1
ENSG00000090432	chr1	20698530	20707241	-1
ENSG00000083642	chr13	32058624	32250157	1
ENSG00000157542	chr21	37918655	38210619	-1
ENSG00000088340	chr20	33609922	33658898	-1
ENSG00000176309	chr18	19848382	19854249	1
ENSG00000117245	chr1	20863094	20917097	-1
ENSG00000046604	chr18	27332170	27380754	1
ENSG00000161149	chr22	19692523	19698434	-1
ENSG00000101447	chr20	36988369	37015113	1
ENSG00000196090	chr20	40134806	41252024	-1
ENSG00000215471	chr13	45815103	45910326	-1
ENSG00000167306	chr18	45603184	45975176	-1
ENSG00000101104	chr20	42972117	43021090	1
ENSG00000100031	chr22	23309718	23354972	1
ENSG00000176124	chr13	49554308	49577432	1
ENSG00000183878	chrY	13868958	14101944	-1
ENSG00000204070	chr20	43468085	43472664	1
ENSG00000123191	chr13	51404811	51483631	-1
ENSG00000165246	chrY	15144026	15466924	1
ENSG00000167037	chr22	23532255	23652813	1
ENSG00000076864	chr1	21795302	21868390	-1
ENSG00000198692	chrY	21146999	21164427	1
ENSG00000183762	chr22	27799106	27893094	1
ENSG00000184076	chr22	28493358	28496402	1
ENSG00000081913	chr18	58533897	58798646	1
ENSG00000198089	chr22	30222261	30344534	1
ENSG00000128254	chr22	30659507	30671336	-1
ENSG00000070886	chr1	22762591	22802674	1
ENSG00000134884	chr13	105992022	106018513	-1
ENSG00000147316	chr8	6251530	6488550	1
ENSG00000125945	chr1	23558528	23568944	-1
ENSG00000082397	chr18	5382388	5620640	-1
ENSG00000100399	chr22	39955485	39966881	-1
ENSG00000167077	chr22	40425464	40525405	1
ENSG00000092199	chr14	20747135	20807478	-1
ENSG00000104637	chr8	10659885	10734796	-1
ENSG00000154723	chr21	26010686	26029855	-1
ENSG00000154316	chr8	11234597	11263371	1
ENSG00000101680	chr18	6931888	7107813	-1
ENSG00000132950	chr13	19295622	19335773	-1
ENSG00000121742	chr13	19694102	19704534	-1
ENSG00000184985	chr4	7245275	7795463	1
ENSG00000182841	chr22	41281173	41307988	-1
ENSG00000100266	chr22	41595721	41741095	-1
ENSG00000150457	chr13	20445178	20533676	-1
ENSG00000078674	chr8	17824779	17935562	1
ENSG00000150459	chr13	20612685	20620974	1
ENSG00000165480	chr13	20625734	20648710	-1
ENSG00000071127	chr4	9685062	9727671	-1
ENSG00000173141	chr13	20648372	20651203	1
ENSG00000198862	chr21	29222337	29287141	-1
ENSG00000158055	chr1	24513251	24563559	1
ENSG00000156256	chr21	29318809	29348680	1
ENSG00000168490	chr8	22133181	22145549	-1
ENSG00000001460	chr1	24556076	24614174	-1
ENSG00000141401	chr18	11971427	12020877	1
ENSG00000176194	chr18	12244370	12267592	1
ENSG00000007062	chr4	15574385	15694766	-1
ENSG00000147454	chr8	23442308	23486008	1
ENSG00000198838	chr15	31390469	31945591	1
ENSG00000117602	chr1	24701974	24736091	1
ENSG00000134278	chr18	12436511	12647912	-1
ENSG00000205850	chr13	23694956	23794673	1
ENSG00000128789	chr18	12684815	12715737	1
ENSG00000197779	chrX	47581245	47675904	1
ENSG00000020633	chr1	25098589	25164197	-1
ENSG00000117614	chr1	25421354	25431600	-1
ENSG00000091490	chr4	25358148	25474232	-1
ENSG00000215256	chr14	23479414	23492716	-1
ENSG00000183307	chr22	15977189	15982257	-1
ENSG00000169499	chr8	38877986	38946459	1
ENSG00000181826	chr4	37268817	37364392	-1
ENSG00000156299	chr21	31412607	31853161	-1
ENSG00000048740	chr10	11099935	11418672	1
ENSG00000021776	chr15	32935845	33049287	-1
ENSG00000151849	chr13	24355172	24395018	-1
ENSG00000145536	chr5	5193443	5373412	1
ENSG00000196368	chrX	51249603	51256188	-1
ENSG00000183726	chr1	25537396	25561437	1
ENSG00000188672	chr1	25561328	25629270	-1
ENSG00000188921	chr9	20985306	21021635	-1
ENSG00000182902	chr22	16423150	16453647	1
ENSG00000171889	chr9	21444270	21549697	-1
ENSG00000165566	chr13	24633822	24644426	-1
ENSG00000215218	chr5	6502088	6545705	1
ENSG00000215217	chr5	7883494	7904603	-1
ENSG00000121892	chr4	39500879	39654592	-1
ENSG00000150756	chr5	10279455	10302989	-1
ENSG00000131100	chr22	16454902	16491588	-1
ENSG00000067900	chr18	16783699	16945810	-1
ENSG00000164236	chr5	10617580	10703225	1
ENSG00000197475	chr8	39427724	39499522	-1
ENSG00000128829	chr15	38013639	38115089	1
ENSG00000158201	chr18	17484856	17538724	-1
ENSG00000168913	chr9	34511042	34513037	-1
ENSG00000101752	chr18	17575543	17704912	1
ENSG00000159079	chr21	32895848	32906789	-1
ENSG00000075539	chr4	48194137	48477073	-1
ENSG00000165757	chr10	30341735	30388459	-1
ENSG00000137841	chr15	38367392	38387466	-1
ENSG00000175768	chr9	37578410	37582568	-1
ENSG00000165275	chr9	37743802	37768969	1
ENSG00000128944	chr15	38462329	38473737	1
ENSG00000180071	chr9	38530566	38610657	-1
ENSG00000205838	chr5	34875026	34935317	1
ENSG00000175087	chr1	26310913	26324608	1
ENSG00000141452	chr18	19337460	19365744	1
ENSG00000196793	chr10	43371798	43390038	-1
ENSG00000141458	chr18	19365463	19420426	-1
ENSG00000147485	chr8	52394698	52884558	-1
ENSG00000204838	chr9	41938516	41945077	-1
ENSG00000172661	chr10	45542673	45608418	1
ENSG00000128917	chr15	39008839	39018529	1
ENSG00000130695	chr1	26433280	26477884	1
ENSG00000100075	chr22	17543092	17546260	-1
ENSG00000159113	chr21	33560542	33591390	1
ENSG00000157152	chr3	12020862	12208532	1
ENSG00000100084	chr22	17698224	17799219	-1
ENSG00000154529	chr9	43625059	43862464	1
ENSG00000159128	chr21	33697072	33731698	1
ENSG00000174197	chr15	39739936	39849431	1
ENSG00000185608	chr22	17799425	17803594	1
ENSG00000196204	chr7	4980216	5004322	1
ENSG00000104218	chr8	68139157	68271048	1
ENSG00000038532	chr16	10945943	11183527	1
ENSG00000215067	chr17	6829166	6856377	-1
ENSG00000165194	chrX	99433300	99551229	-1
ENSG00000163739	chr4	74953973	74968249	1
ENSG00000122304	chr16	11276994	11277838	-1
ENSG00000159140	chr21	33837220	33871682	1
ENSG00000040633	chr17	7079074	7083549	-1
ENSG00000215041	chr17	7159675	7173362	-1
ENSG00000178860	chr8	72916332	72919285	-1
ENSG00000164764	chr8	74141809	74198514	-1
ENSG00000184113	chr22	17890575	17892894	-1
ENSG00000102802	chr13	30378328	30397678	1
ENSG00000104435	chr8	80685916	80740868	1
ENSG00000048471	chr16	12080192	12574366	1
ENSG00000166963	chr15	41590448	41611110	1
ENSG00000103381	chr16	12664438	12805229	-1
ENSG00000184058	chr22	18124226	18151110	1
ENSG00000089063	chr20	5028486	5041733	-1
ENSG00000092330	chr14	23778693	23781678	-1
ENSG00000077097	chr3	25614494	25680792	-1
ENSG00000197702	chr11	12355679	12508914	1
ENSG00000060642	chr1	26987073	26997471	1
ENSG00000132646	chr20	5043599	5055268	-1
ENSG00000093010	chr22	18309334	18337450	1
ENSG00000172785	chr9	69671821	69730028	-1
ENSG00000175793	chr1	27062240	27063534	1
ENSG00000142751	chr1	27078460	27089456	-1
ENSG00000189431	chr11	12987700	12989196	1
ENSG00000152268	chr11	13940490	14246222	1
ENSG00000198746	chr1	27089567	27099549	-1
ENSG00000106443	chr7	10980041	11175767	1
ENSG00000139618	chr13	31787617	31871809	1
ENSG00000188211	chr11	17329885	17355443	1
ENSG00000166532	chr12	8741900	8826948	1
ENSG00000139617	chr13	31891545	32010919	-1
ENSG00000099899	chr22	18479398	18484768	-1
ENSG00000214989	chr10	50177193	50205538	1
ENSG00000173085	chr4	84404003	84425091	-1
ENSG00000099901	chr22	18485024	18494704	1
ENSG00000040608	chr22	18608953	18635823	-1
ENSG00000133739	chr8	86206629	86245562	1
ENSG00000168405	chr6	25183690	25326677	-1
ENSG00000171388	chrX	128607007	128616595	-1
ENSG00000099910	chr22	19108875	19122146	-1
ENSG00000088766	chr20	5934893	5968695	1
ENSG00000182255	chr11	29988341	29995064	-1
ENSG00000171004	chrX	131587719	131923093	-1
ENSG00000148019	chr9	80040831	80076416	1
ENSG00000125872	chr20	5969425	5982676	-1
ENSG00000006740	chr17	12633581	12835685	1
ENSG00000092439	chr15	48639785	48766287	-1
ENSG00000214960	chr7	16307542	16427472	-1
ENSG00000157107	chr5	72287655	72422104	1
ENSG00000099917	chr22	19191886	19271918	1
ENSG00000125845	chr20	6696745	6708910	1
ENSG00000129680	chrX	135123047	135161404	-1
ENSG00000197065	chr8	95512564	95556466	-1
ENSG00000180440	chr13	36146049	36169641	1
ENSG00000159200	chr21	34810652	34909303	-1
ENSG00000120693	chr13	36316968	36392375	-1
ENSG00000157106	chr16	18723677	18844887	-1
ENSG00000129518	chr14	34054887	34078694	-1
ENSG00000133511	chr22	19391979	19543070	-1
ENSG00000159212	chr21	34963558	35012389	1
ENSG00000157613	chr11	46255804	46299546	1
ENSG00000120699	chr13	36472678	36481538	1
ENSG00000159216	chr21	35081971	35343511	-1
ENSG00000134571	chr11	47309527	47330806	-1
ENSG00000168026	chr3	39124199	39155394	1
ENSG00000110536	chr11	47543751	47550488	1
ENSG00000134758	chr18	27925835	27965521	1
ENSG00000104375	chr8	99536037	99907085	-1
ENSG00000174950	chr1	27578183	27582457	-1
ENSG00000132554	chr8	101042453	101187520	-1
ENSG00000146112	chr6	30752145	30763651	-1
ENSG00000171962	chr17	17816924	17860928	1
ENSG00000137310	chr6	31234282	31239971	1
ENSG00000099942	chr22	19601714	19637884	1
ENSG00000156509	chr8	101214835	101227252	-1
ENSG00000142197	chr21	36458703	36588442	1
ENSG00000106723	chr9	90193117	90283443	1
ENSG00000101746	chr18	29685062	30057519	-1
ENSG00000176406	chr8	104582291	105333263	1
ENSG00000185984	chr16	21382027	21439266	-1
ENSG00000197467	chr10	71231650	71388910	1
ENSG00000117758	chr1	27972370	28023401	1
ENSG00000180998	chr14	52089756	52173190	1
ENSG00000103657	chr15	61687871	61913140	-1
ENSG00000183145	chr21	37300733	37313826	1
ENSG00000134330	chr2	9532116	9546041	1
ENSG00000130775	chr1	28071642	28085783	1
ENSG00000134318	chr2	11237338	11402162	-1
ENSG00000204352	chr9	95120302	95148517	-1
ENSG00000214851	chr12	9099453	9108933	-1
ENSG00000103356	chr16	23440839	23476172	-1
ENSG00000166974	chr18	30875379	30975820	1
ENSG00000147642	chr8	110655593	110733798	-1
ENSG00000138688	chr4	123292938	123503357	1
ENSG00000154898	chr17	20165069	20206205	1
ENSG00000172466	chr18	31169948	31178405	-1
ENSG00000185651	chr22	20251957	20308323	1
ENSG00000182601	chr16	25610848	26056510	1
ENSG00000186496	chr18	31200659	31211299	-1
ENSG00000144649	chr3	42995833	43076707	1
ENSG00000183722	chr13	38815033	39075356	-1
ENSG00000133103	chr13	39127814	39224637	1
ENSG00000181585	chr3	46717827	46727205	1
ENSG00000050130	chr14	59020979	59041182	1
ENSG00000178055	chr3	46846898	46850589	-1
ENSG00000084710	chr2	25118503	25231747	1
ENSG00000124422	chr17	20843502	20886944	-1
ENSG00000132640	chr20	11819477	11855243	1
ENSG00000157538	chr21	37517598	37562132	-1
ENSG00000138101	chr2	25453635	25750007	-1
ENSG00000164074	chr4	129105885	129176928	1
ENSG00000187049	chr11	60916441	60939659	1
ENSG00000120688	chr13	40533662	40556137	1
ENSG00000167996	chr11	61488335	61491708	-1
ENSG00000089048	chr20	13642969	13713532	-1
ENSG00000163832	chr3	47512135	47530203	-1
ENSG00000137463	chr4	140406767	140420942	-1
ENSG00000076351	chr17	23745788	23757355	-1
ENSG00000107736	chr10	72826697	73245659	1
ENSG00000112139	chr6	37708262	37773744	-1
ENSG00000172766	chr13	40783418	40849162	1
ENSG00000143970	chr2	25814065	25954839	-1
ENSG00000134779	chr18	32630033	32663156	-1
ENSG00000177548	chr16	28823244	28844574	-1
ENSG00000196535	chr17	24424654	24531533	-1
ENSG00000214756	chr11	62189355	62191499	1
ENSG00000101489	chr18	33077828	33399941	-1
ENSG00000159023	chr1	29086215	29319545	1
ENSG00000168569	chr11	62314383	62316054	-1
ENSG00000214736	chr6	41863378	41865614	1
ENSG00000183527	chr21	39468565	39477198	-1
ENSG00000188338	chr3	50217709	50233404	1
ENSG00000164402	chr5	132115607	132140966	-1
ENSG00000137413	chr6	42126229	42163177	1
ENSG00000161179	chr22	20312381	20314435	-1
ENSG00000061918	chr4	156899661	156951636	1
ENSG00000164746	chr7	48041635	48067416	1
ENSG00000100023	chr22	20350276	20382159	1
ENSG00000006837	chr5	133662010	133730664	-1
ENSG00000167543	chr17	24919788	24924301	1
ENSG00000163811	chr2	28946737	29024588	1
ENSG00000214718	chr2	30307899	30336395	1
ENSG00000181908	chr11	63973120	63975702	1
ENSG00000187975	chr1	29318526	29323008	-1
ENSG00000168061	chr11	64564952	64568875	1
ENSG00000132570	chr5	134268729	134324270	1
ENSG00000205707	chr12	25239473	25250293	1
ENSG00000214708	chr17	27492358	27494250	-1
ENSG00000123104	chr12	26379552	26877398	-1
ENSG00000108666	chr17	27682505	27693302	-1
ENSG00000052795	chr4	159909740	160046296	1
ENSG00000129270	chr17	31116989	31146753	-1
ENSG00000152229	chr18	41817501	41906221	-1
ENSG00000125868	chr20	17498508	17536631	1
ENSG00000214699	chr3	50308838	50311716	-1
ENSG00000125844	chr20	17542323	17610928	-1
ENSG00000113658	chr5	135496435	135546321	1
ENSG00000198498	chr4	164635063	164661107	1
ENSG00000183604	chr16	30186415	30254196	-1
ENSG00000154978	chr7	55505801	55607694	-1
ENSG00000133106	chr13	42360123	42464377	-1
ENSG00000102870	chr16	30697279	30705990	-1
ENSG00000185290	chr7	56149869	56151584	-1
ENSG00000099364	chr16	30841893	30867605	1
ENSG00000172348	chr6	46296428	46567668	-1
ENSG00000120658	chr13	42685654	43259044	-1
ENSG00000152240	chr18	41938296	41962279	1
ENSG00000131508	chr5	138920935	138988200	1
ENSG00000204082	chr10	74676700	74679122	1
ENSG00000119703	chr14	74606052	74614551	1
ENSG00000185437	chr21	39739661	39809294	1
ENSG00000162510	chr1	30958583	30969474	-1
ENSG00000125871	chr20	17897716	17919765	1
ENSG00000151778	chr13	43845978	43869849	1
ENSG00000140691	chr16	31377818	31385988	1
ENSG00000125850	chr20	17952796	17986521	-1
ENSG00000056586	chr9	124646656	124707322	-1
ENSG00000112146	chr6	53037755	53073630	1
ENSG00000129128	chr4	177478109	177487338	1
ENSG00000131797	chr16	31619435	31626230	1
ENSG00000006757	chrX	7826804	7855443	-1
ENSG00000188266	chr15	76586979	76613067	1
ENSG00000173933	chr11	66162714	66170514	1
ENSG00000011201	chrX	8456915	8660227	-1
ENSG00000188342	chr13	44592656	44756237	1
ENSG00000132664	chr20	18396031	18413281	1
ENSG00000101638	chr18	42513079	42591037	-1
ENSG00000133112	chr13	44809008	44813347	-1
ENSG00000078043	chr18	42646058	42751464	-1
ENSG00000183844	chr21	41610526	41651524	1
ENSG00000106610	chr7	66405075	66423948	1
ENSG00000060688	chr1	31505004	31542231	-1
ENSG00000173611	chr9	126754201	126945596	-1
ENSG00000214600	chr5	140235115	140372113	1
ENSG00000079387	chr12	46722948	46785886	-1
ENSG00000121766	chr1	31542429	31610370	1
ENSG00000146950	chrX	9714496	9877481	1
ENSG00000114251	chr3	55474784	55496371	-1
ENSG00000168528	chr1	31654999	31680111	1
ENSG00000171097	chr9	130635213	130684175	-1
ENSG00000170270	chr14	92738990	92743212	-1
ENSG00000214570	chr5	140777466	140872730	1
ENSG00000205423	chr16	48616728	48624855	1
ENSG00000184012	chr21	41758351	41801948	-1
ENSG00000188483	chr9	130977652	130980362	-1
ENSG00000110057	chr11	67515151	67528169	-1
ENSG00000204054	chr9	131291741	131325878	1
ENSG00000141627	chr18	44824172	45241077	-1
ENSG00000079841	chr6	72653127	73169229	1
ENSG00000102445	chr13	45815100	45862148	-1
ENSG00000047648	chrX	11065584	11593742	-1
ENSG00000144747	chr3	69151670	69184174	-1
ENSG00000161791	chr12	48317991	48387464	-1
ENSG00000100218	chr22	21731594	21814241	-1
ENSG00000101670	chr18	45342425	45373276	1
ENSG00000103942	chr15	81314792	81412481	-1
ENSG00000128266	chr22	21742534	21797221	1
ENSG00000091009	chr5	145563356	145646165	1
ENSG00000177082	chr15	82987018	82998525	-1
ENSG00000204929	chr2	65517368	65563784	1
ENSG00000163612	chr3	75553413	75566951	-1
ENSG00000113657	chr5	146750566	146869614	-1
ENSG00000139684	chr13	46243393	46269368	-1
ENSG00000136143	chr13	47414792	47473463	-1
ENSG00000178726	chr20	22974270	22978378	-1
ENSG00000214517	chr11	73559946	73644654	1
ENSG00000187792	chr22	22413773	22423279	-1
ENSG00000170545	chr12	49924612	49950941	-1
ENSG00000138869	chr22	22438024	22440141	-1
ENSG00000168259	chr17	37381983	37423197	-1
ENSG00000138193	chr10	95743736	96078139	1
ENSG00000136159	chr13	47509704	47519283	1
ENSG00000099956	chr22	22459150	22506701	1
ENSG00000082212	chr18	46659433	46728256	1
ENSG00000166439	chr11	74137561	74231095	1
ENSG00000141646	chr18	46810611	46865413	1
ENSG00000172775	chr16	55744729	55777452	-1
ENSG00000113716	chr5	149360489	149412883	1
ENSG00000176624	chr18	46954920	46977380	-1
ENSG00000187323	chr18	48121156	49311780	1
ENSG00000149243	chr11	74811088	74818884	-1
ENSG00000134046	chr18	49934573	50005156	-1
ENSG00000137474	chr11	76531241	76603932	1
ENSG00000139687	chr13	47775884	47954027	1
ENSG00000135213	chr7	74884007	74951533	-1
ENSG00000175806	chr8	9949189	10323809	1
ENSG00000177461	chr16	65349703	65393024	-1
ENSG00000101463	chr20	24397835	24595167	1
ENSG00000177853	chr10	97879646	97913507	1
ENSG00000108309	chr17	39741490	39750763	1
ENSG00000063046	chr12	51686490	51722259	1
ENSG00000172824	chr16	65580134	65601162	1
ENSG00000041353	chr18	50646706	50708124	1
ENSG00000155287	chr10	101360305	101370213	-1
ENSG00000099964	chr22	22566564	22567409	1
ENSG00000154319	chr8	11316391	11369636	-1
ENSG00000102531	chr13	48448049	48681915	1
ENSG00000077150	chr10	104144219	104152271	1
ENSG00000188095	chr15	88120593	88122979	1
ENSG00000161714	chr17	40544535	40565417	-1
ENSG00000197586	chr20	25124329	25155365	1
ENSG00000154328	chr8	11664666	11682263	1
ENSG00000214435	chr10	104619200	104651646	1
ENSG00000099994	chr22	22907444	22915074	1
ENSG00000185442	chr15	90961685	91000041	-1
ENSG00000102539	chr13	48692475	48694514	1
ENSG00000164733	chr8	11737442	11763055	-1
ENSG00000196591	chr6	114364022	114399047	-1
ENSG00000165862	chr10	118370455	118394644	1
ENSG00000100997	chr20	25223380	25319477	-1
ENSG00000136169	chr13	48916511	48964298	1
ENSG00000008277	chr7	87401394	87670140	1
ENSG00000152291	chr2	85398658	85408885	-1
ENSG00000111879	chr6	119322697	119441511	-1
ENSG00000168887	chr2	85687290	85692663	-1
ENSG00000101003	chr20	25336363	25377191	1
ENSG00000068654	chr2	86106962	86186789	-1
ENSG00000151893	chr10	120430484	120504748	-1
ENSG00000100024	chr22	23221251	23252552	1
ENSG00000165325	chr11	92703531	92811282	1
ENSG00000184939	chr16	67130715	67158539	1
ENSG00000203805	chr10	122206456	122339357	1
ENSG00000103047	chr16	67435010	67676584	1
ENSG00000138867	chr22	23266410	23281280	-1
ENSG00000172175	chr18	54489598	54568350	1
ENSG00000166004	chr11	93034525	93103170	1
ENSG00000170191	chr20	25541575	25552621	-1
ENSG00000130684	chr20	25602851	25625469	-1
ENSG00000135447	chr12	53257439	53268714	-1
ENSG00000132305	chr2	86224574	86276108	-1
ENSG00000187658	chr5	157030857	157039573	1
ENSG00000169239	chrX	15666313	15715669	1
ENSG00000031823	chr19	5867154	5929151	-1
ENSG00000169249	chrX	15718495	15751385	1
ENSG00000214376	chr11	93193383	93223316	-1
ENSG00000074657	chr18	54681041	54804663	1
ENSG00000114529	chr3	113287926	113319747	1
ENSG00000100068	chr22	24077429	24088524	-1
ENSG00000185053	chr8	13991744	15140219	-1
ENSG00000108465	chr17	43403428	43414146	1
ENSG00000196696	chr16	68567713	68657352	-1
ENSG00000047230	chrX	16516047	16640980	-1
ENSG00000123178	chr13	49384843	49408477	-1
ENSG00000105792	chr7	89712435	89778313	1
ENSG00000114023	chr3	123585713	123611651	1
ENSG00000001629	chr7	91713484	91866583	1
ENSG00000214353	chr16	69346537	69364646	1
ENSG00000141682	chr18	55718217	55722517	1
ENSG00000005243	chr17	43458534	43470138	-1
ENSG00000086712	chrX	16714481	16770217	1
ENSG00000111906	chr6	125638195	125664981	-1
ENSG00000131055	chr20	29689352	29696461	1
ENSG00000160172	chr3	127118163	127131555	1
ENSG00000205744	chr19	6418219	6432798	-1
ENSG00000198791	chr8	17131111	17148758	-1
ENSG00000141655	chr18	58143500	58204482	1
ENSG00000128294	chr22	25251716	25316089	-1
ENSG00000139668	chr13	51056485	51234172	1
ENSG00000205084	chr16	74131393	74147671	-1
ENSG00000121904	chr1	33752196	34404030	-1
ENSG00000140876	chr16	76313981	76333348	1
ENSG00000136112	chr13	51484535	51501779	1
ENSG00000188158	chrX	17303802	17664032	1
ENSG00000114656	chr3	130172476	130195648	-1
ENSG00000180957	chr22	26577658	26645255	-1
ENSG00000204693	chr2	96010143	96021306	-1
ENSG00000160844	chr7	99636219	99707766	-1
ENSG00000078319	chr7	99736181	99771866	-1
ENSG00000130544	chr19	7020471	7038979	1
ENSG00000101336	chr20	30103706	30153320	1
ENSG00000136108	chr13	51927575	51948758	1
ENSG00000185306	chr12	62947032	63070558	-1
ENSG00000104763	chr8	17958214	17986787	-1
ENSG00000150760	chr10	128584013	129140770	1
ENSG00000008086	chrX	18353646	18581668	1
ENSG00000139675	chr13	52089606	52115920	1
ENSG00000163785	chr3	135358668	135452184	-1
ENSG00000197943	chr16	80370408	80549399	1
ENSG00000183644	chr11	110890720	110912965	1
ENSG00000165782	chr14	19995857	19999476	-1
ENSG00000205307	chr7	100007846	100009717	-1
ENSG00000126003	chr20	30243968	30259192	-1
ENSG00000140157	chr15	20556790	20585849	-1
ENSG00000101346	chr20	30259357	30290125	1
ENSG00000204685	chr2	96238409	96272086	1
ENSG00000114982	chr2	96622666	96667810	-1
ENSG00000101350	chr20	30329128	30386468	1
ENSG00000206262	chr3	140148775	140155520	1
ENSG00000189007	chr6	143788771	143813503	-1
ENSG00000100219	chr22	27520549	27526560	-1
ENSG00000083544	chr13	59868592	60046012	1
ENSG00000181784	chr14	20222212	20238597	1
ENSG00000166530	chr16	82399094	82400529	1
ENSG00000163714	chr3	144203161	144261715	1
ENSG00000146463	chr1	35507155	35660131	1
ENSG00000142347	chr19	8491689	8548330	-1
ENSG00000170891	chr4	5065844	5072100	-1
ENSG00000147443	chr8	21822336	21827151	-1
ENSG00000168658	chr2	98070027	98295841	1
ENSG00000101367	chr20	30871430	30901871	1
ENSG00000106367	chr7	100584398	100591240	1
ENSG00000158856	chr8	21971322	21995982	1
ENSG00000141665	chr18	69891586	69965929	-1
ENSG00000120262	chr6	151856916	151984020	1
ENSG00000100276	chr22	28038923	28041748	-1
ENSG00000110367	chr11	118125623	118167082	-1
ENSG00000072840	chr4	5763825	5881673	1
ENSG00000196605	chr19	9729151	9740410	-1
ENSG00000158417	chr2	99320266	99383160	1
ENSG00000102805	chr13	76462796	76474652	1
ENSG00000005810	chr13	76516794	76799180	-1
ENSG00000168481	chr8	22060290	22070290	-1
ENSG00000196460	chr2	101380255	101457597	-1
ENSG00000168487	chr8	22078645	22125782	1
ENSG00000129354	chr19	10544348	10558992	-1
ENSG00000186575	chr22	28329563	28424583	1
ENSG00000165801	chr14	20608367	20627876	1
ENSG00000101400	chr20	31459424	31495359	-1
ENSG00000179010	chr4	6692719	6695373	1
ENSG00000186222	chr4	6768743	6770288	1
ENSG00000145545	chr5	6686500	6722673	1
ENSG00000196526	chr4	7811342	7992553	-1
ENSG00000171812	chr1	36333424	36363408	-1
ENSG00000149548	chr11	124329227	124380307	1
ENSG00000054116	chr1	36374762	36387685	-1
ENSG00000184368	chrX	19935150	20044937	-1
ENSG00000101417	chr20	31754209	31771797	-1
ENSG00000131061	chr20	31783124	31843736	1
ENSG00000104635	chr8	22280737	22347462	1
ENSG00000124275	chr5	7922217	7954233	1
ENSG00000139737	chr13	77170050	77236378	1
ENSG00000096968	chr9	4975245	5117995	1
ENSG00000087008	chr4	8419265	8493338	-1
ENSG00000101421	chr20	31862780	31905830	1
ENSG00000136485	chr17	58981554	59025371	1
ENSG00000198551	chr19	11569264	11590939	1
ENSG00000112902	chr5	9093308	9599158	-1
ENSG00000197933	chr19	11693081	11710736	-1
ENSG00000150753	chr5	10303282	10319501	1
ENSG00000198431	chr12	103204857	103268185	1
ENSG00000105976	chr7	116099682	116225676	1
ENSG00000092203	chr14	21015175	21037155	1
ENSG00000214188	chr7	116381189	116395864	1
ENSG00000197857	chr19	12196503	12266637	-1
ENSG00000002587	chr4	11009474	11040487	-1
ENSG00000102471	chr13	78953340	79028211	1
ENSG00000176120	chr2	108490437	108517084	-1
ENSG00000196466	chr19	12361831	12372794	-1
ENSG00000078747	chr20	32414745	32562858	1
ENSG00000178235	chr13	83349341	83354529	-1
ENSG00000099219	chr9	5774571	5823081	-1
ENSG00000149970	chrX	21302481	21580700	1
ENSG00000187860	chr22	29083036	29102816	1
ENSG00000179399	chr13	90848919	92316693	1
ENSG00000100003	chr22	29123031	29151276	1
ENSG00000125971	chr20	32567865	32592422	1
ENSG00000101460	chr20	32598353	32611810	1
ENSG00000128596	chr7	128218784	128249419	1
ENSG00000101464	chr20	32612007	32728750	-1
ENSG00000075035	chr12	107047641	107168441	1
ENSG00000173530	chr8	23049051	23077485	-1
ENSG00000147854	chr9	6403151	6497051	1
ENSG00000102172	chrX	21868636	21922860	1
ENSG00000198646	chr20	32766239	32877094	-1
ENSG00000154217	chr17	62804386	63120107	1
ENSG00000186665	chr17	63417680	63420164	-1
ENSG00000134013	chr8	23210355	23317667	-1
ENSG00000156931	chr3	186012625	186253096	1
ENSG00000188177	chr2	112749649	112814111	1
ENSG00000132478	chr17	71292532	71333474	1
ENSG00000123130	chrX	23630310	23694513	-1
ENSG00000109805	chr4	17421623	17455583	1
ENSG00000147459	chr8	25098204	25326536	1
ENSG00000100991	chr20	33053876	33144279	-1
ENSG00000184831	chrX	23761402	23835958	-1
ENSG00000181038	chr17	72234520	72241613	1
ENSG00000197982	chr1	38045238	38047713	1
ENSG00000184640	chr17	72827197	73008273	1
ENSG00000088298	chr20	33166842	33198828	-1
ENSG00000171262	chr15	36533620	36564352	1
ENSG00000078687	chr17	73556589	73613729	1
ENSG00000122778	chr7	138172394	138254704	-1
ENSG00000101000	chr20	33222388	33228826	1
ENSG00000150667	chr15	37679524	37862331	-1
ENSG00000100439	chr14	22136986	22151097	1
ENSG00000065150	chr13	97403930	97474552	1
ENSG00000146963	chr7	138695174	138758738	1
ENSG00000182541	chr22	29938250	30006066	1
ENSG00000147862	chr9	14071847	14388630	-1
ENSG00000176834	chr12	116987865	117026136	-1
ENSG00000092964	chr8	26491327	26571607	1
ENSG00000100100	chr22	30007599	30018474	-1
ENSG00000139767	chr12	117903779	118085240	1
ENSG00000146966	chr7	139864699	139987045	-1
ENSG00000113384	chr5	32160581	32210182	-1
ENSG00000169297	chrX	30232507	30237413	-1
ENSG00000089154	chr12	119049399	119116896	-1
ENSG00000127359	chr7	141002999	141048411	-1
ENSG00000164975	chr9	15412732	15455830	1
ENSG00000124782	chr6	7052829	7197212	1
ENSG00000139797	chr13	97626040	97627522	-1
ENSG00000140323	chr15	38437723	38450548	1
ENSG00000128928	chr15	38484978	38498355	1
ENSG00000153012	chr4	24609569	24641413	-1
ENSG00000089159	chr12	119132637	119187904	-1
ENSG00000113387	chr5	32621445	32639942	1
ENSG00000124783	chr6	7232803	7258434	-1
ENSG00000100141	chr22	30344477	30388418	-1
ENSG00000169105	chr15	38550505	38552643	1
ENSG00000051180	chr15	38774661	38811646	1
ENSG00000038210	chr4	24844751	24889811	1
ENSG00000120903	chr8	27374182	27392675	-1
ENSG00000151388	chr5	33563043	33928054	-1
ENSG00000096696	chr6	7486869	7531945	1
ENSG00000053900	chr4	24987946	25029217	1
ENSG00000178031	chr9	18463892	18900948	1
ENSG00000182500	chr12	120548838	120564321	1
ENSG00000168214	chr4	25930430	26045851	1
ENSG00000039560	chr5	34692274	34868473	1
ENSG00000124802	chr6	8024638	8047780	-1
ENSG00000124786	chr6	8358306	8380624	-1
ENSG00000144224	chr2	136215659	136259103	1
ENSG00000109689	chr4	26471409	26636101	1
ENSG00000047597	chrX	37430052	37476321	1
ENSG00000128965	chr15	39032961	39035988	1
ENSG00000168077	chr8	27547304	27590211	1
ENSG00000158113	chr12	121235017	121253970	1
ENSG00000113460	chr5	34951238	34961857	1
ENSG00000078872	chr20	33720025	33750688	-1
ENSG00000165169	chrX	37580954	37591775	-1
ENSG00000171320	chr8	27687977	27721664	1
ENSG00000131051	chr20	33754955	33793607	-1
ENSG00000187446	chr15	39310729	39361369	1
ENSG00000133424	chr22	31998847	32646410	-1
ENSG00000134107	chr3	4996208	5001861	1
ENSG00000134108	chr3	5138930	5197597	1
ENSG00000011451	chr19	15393910	15420118	-1
ENSG00000111325	chr12	122025307	122030541	1
ENSG00000100281	chr22	33983489	34021799	1
ENSG00000186918	chr8	28259023	28299896	-1
ENSG00000177076	chr9	19398925	19442500	1
ENSG00000062524	chr15	39583075	39593369	-1
ENSG00000100284	chr22	34025845	34073965	1
ENSG00000109787	chr4	38342212	38376791	1
ENSG00000171843	chr9	20335074	20612517	-1
ENSG00000012232	chr8	28615050	28667116	1
ENSG00000085872	chr19	16489700	16514263	-1
ENSG00000183337	chrX	39794012	39841602	-1
ENSG00000164187	chr5	36139171	36187772	-1
ENSG00000092445	chr15	39638524	39658818	1
ENSG00000196220	chr3	8997278	9266311	-1
ENSG00000137802	chr15	39853974	39906644	1
ENSG00000134077	chr3	9379736	9402412	1
ENSG00000151287	chr13	102216236	102224129	-1
ENSG00000178363	chr10	5556924	5558225	1
ENSG00000182389	chr2	152402389	152663771	-1
ENSG00000157110	chr8	30361486	30549276	1
ENSG00000196372	chr10	5714923	5748532	-1
ENSG00000168389	chr1	40193397	40208214	1
ENSG00000157827	chr2	152899997	153214594	1
ENSG00000147883	chr9	21992909	21999312	-1
ENSG00000100320	chr22	34469593	34754419	-1
ENSG00000176399	chr9	22436840	22442472	1
ENSG00000133619	chr7	149043081	149062597	1
ENSG00000131238	chr1	40310972	40335555	-1
ENSG00000007944	chr6	16237296	16256458	1
ENSG00000103966	chr15	39978933	40052038	-1
ENSG00000084073	chr1	40496320	40532443	1
ENSG00000134452	chr10	5972200	6019562	1
ENSG00000204442	chr13	106620319	107317084	-1
ENSG00000171130	chr7	149200990	149208719	1
ENSG00000174405	chr13	107657795	107665131	-1
ENSG00000139826	chr13	107668764	107684603	1
ENSG00000196456	chr7	149707339	149726652	1
ENSG00000092096	chr14	22885352	22891961	-1
ENSG00000100345	chr22	35007273	35113958	-1
ENSG00000084070	chr1	40612315	40661585	1
ENSG00000181652	chr7	150340268	150352519	-1
ENSG00000164885	chr7	150381832	150385929	-1
ENSG00000187815	chr1	40715474	40734602	1
ENSG00000069535	chrX	43510804	43626631	-1
ENSG00000133612	chr7	150414759	150472456	1
ENSG00000082068	chr5	37415169	37788529	1
ENSG00000147050	chrX	44617415	44856787	1
ENSG00000124795	chr6	18332381	18372778	-1
ENSG00000066136	chr1	40929952	41009864	1
ENSG00000163701	chr3	9911358	9933079	1
ENSG00000127226	chr19	18165040	18168552	1
ENSG00000100350	chr22	35214250	35233056	-1
ENSG00000117013	chr1	41022271	41076947	1
ENSG00000104221	chr8	37820563	37826580	-1
ENSG00000130226	chr7	153380839	154316927	1
ENSG00000092054	chr14	22946378	22974710	-1
ENSG00000065923	chrX	46351081	46503551	-1
ENSG00000188778	chr8	37939673	37943341	-1
ENSG00000080839	chr20	35059592	35157824	-1
ENSG00000213999	chr19	19148712	19163938	-1
ENSG00000102218	chrX	46581319	46626737	1
ENSG00000152954	chr6	24234329	24255609	1
ENSG00000118705	chr20	35240888	35303434	1
ENSG00000186010	chr19	19500720	19509393	1
ENSG00000175324	chr8	38140018	38153183	-1
ENSG00000164327	chr5	38973779	39110260	-1
ENSG00000085788	chr8	38208264	38239436	1
ENSG00000197124	chr19	19976227	20011277	-1
ENSG00000100362	chr22	35526694	35545463	-1
ENSG00000147548	chr8	38251717	38358947	-1
ENSG00000122692	chr9	33031850	33075989	-1
ENSG00000157306	chr14	23095075	23098608	1
ENSG00000198815	chr1	42414797	42574135	-1
ENSG00000213983	chr14	23098617	23107119	-1
ENSG00000197122	chr20	35407971	35467867	1
ENSG00000165046	chr8	38363177	38385218	1
ENSG00000107262	chr9	33242469	33254744	-1
ENSG00000077782	chr8	38387813	38445509	-1
ENSG00000166619	chr20	35579233	35589717	-1
ENSG00000132356	chr5	40795238	40834054	-1
ENSG00000130985	chrX	46935204	46959470	1
ENSG00000128309	chr22	35745648	35755808	1
ENSG00000053438	chr20	35583021	35585502	1
ENSG00000137261	chr6	24652311	24754362	-1
ENSG00000171960	chr1	42896635	42915015	1
ENSG00000205765	chr5	41940227	41957494	1
ENSG00000102225	chrX	46962576	46974336	1
ENSG00000112964	chr5	42459783	42757682	1
ENSG00000134463	chr10	11824389	11846068	1
ENSG00000177453	chr5	43228084	43316708	1
ENSG00000147526	chr8	38734008	38829702	1
ENSG00000157326	chr14	23492804	23508326	1
ENSG00000164508	chr6	25834339	25834734	-1
ENSG00000100065	chr22	36216351	36245193	-1
ENSG00000132164	chr3	10832917	10955146	1
ENSG00000187630	chr14	23527867	23545457	1
ENSG00000157103	chr3	11009440	11055927	1
ENSG00000163364	chr2	177202814	177210905	-1
ENSG00000116044	chr2	177803279	177965671	-1
ENSG00000128283	chr22	36286446	36295358	1
ENSG00000166946	chr15	41264793	41274680	1
ENSG00000186648	chr14	23591046	23608781	1
ENSG00000213963	chr2	177856484	177965661	-1
ENSG00000164008	chr1	43005527	43013997	1
ENSG00000177868	chr1	43045310	43055510	-1
ENSG00000130037	chr12	5023385	5025470	1
ENSG00000110799	chr12	5928301	6104097	-1
ENSG00000065665	chr10	12211642	12251962	1
ENSG00000164011	chr1	43084867	43090735	1
ENSG00000101438	chr20	36786519	36791429	1
ENSG00000101442	chr20	36810511	36834247	1
ENSG00000165061	chr8	40507270	40874500	-1
ENSG00000142279	chr19	39665173	39683914	1
ENSG00000129535	chr14	23619156	23654063	-1
ENSG00000008323	chr12	6289863	6307910	1
ENSG00000154743	chr3	12501028	12549811	1
ENSG00000100106	chr22	36423574	36502506	1
ENSG00000164012	chr1	43410613	43449136	1
ENSG00000197061	chr6	26212083	26212497	1
ENSG00000126767	chrX	47379864	47394964	-1
ENSG00000168803	chr15	41410217	41428900	1
ENSG00000183049	chr10	12431738	12911741	1
ENSG00000168298	chr6	26264566	26265303	1
ENSG00000197697	chr6	26291937	26292433	1
ENSG00000118997	chr2	196310673	196643975	-1
ENSG00000197846	chr6	26307727	26308921	1
ENSG00000164972	chr9	34369017	34387849	-1
ENSG00000112727	chr6	26358402	26358812	-1
ENSG00000197459	chr6	26359858	26360282	1
ENSG00000144713	chr3	12851445	12858081	-1
ENSG00000168781	chr15	41612952	41764218	-1
ENSG00000065328	chr10	13243587	13293110	1
ENSG00000066322	chr1	43601428	43606263	-1
ENSG00000139914	chr14	23670608	23671898	1
ENSG00000122756	chr9	34541432	34579722	-1
ENSG00000152669	chr5	54562740	54565265	-1
ENSG00000188223	chr19	40931352	40937257	1
ENSG00000067248	chr5	54587831	54639278	-1
ENSG00000154764	chr3	13835085	13896619	-1
ENSG00000198198	chr1	43628143	43690908	1
ENSG00000100908	chr14	23678009	23680634	-1
ENSG00000100139	chr22	36632292	36667971	1
ENSG00000100911	chr14	23682449	23686270	-1
ENSG00000146109	chr6	26705159	26708257	1
ENSG00000170860	chr3	14195337	14214858	1
ENSG00000039123	chr5	54639594	54757163	1
ENSG00000181315	chr6	26744498	26767742	-1
ENSG00000165630	chr10	13668945	13712873	1
ENSG00000124635	chr6	27208128	27208508	-1
ENSG00000184825	chr6	27222840	27223296	1
ENSG00000189164	chr19	42553899	42572621	1
ENSG00000147155	chrX	48265177	48272046	1
ENSG00000067113	chr5	54756442	54866630	-1
ENSG00000164638	chr7	5289087	5310228	1
ENSG00000177058	chr5	54957430	55043909	-1
ENSG00000168575	chr8	42393173	42516225	-1
ENSG00000131368	chr3	15065024	15081820	-1
ENSG00000184348	chr6	27913704	27914096	-1
ENSG00000198374	chr6	27941013	27941585	1
ENSG00000176209	chr8	42515913	42527272	1
ENSG00000184357	chr6	27942606	27943286	-1
ENSG00000138380	chr2	203485362	203557996	1
ENSG00000101057	chr20	41729123	41778536	1
ENSG00000185267	chr10	14901255	14920580	-1
ENSG00000152670	chr5	55069609	55148362	1
ENSG00000137094	chr9	34979742	34988428	1
ENSG00000198315	chr6	28217695	28233215	1
ENSG00000187626	chr6	28320388	28328023	-1
ENSG00000189134	chr6	28335077	28336715	1
ENSG00000144597	chr3	15443866	15459124	1
ENSG00000116117	chr2	205118968	206188782	1
ENSG00000132823	chr20	42258550	42272845	-1
ENSG00000101945	chrX	48440075	48452345	1
ENSG00000114933	chr2	206576811	206659151	-1
ENSG00000100196	chr22	37194029	37209391	1
ENSG00000178385	chr2	208401288	208598467	-1
ENSG00000170955	chr11	6296752	6298316	-1
ENSG00000118242	chr2	216515773	216586560	-1
ENSG00000129204	chr17	4960457	5019053	1
ENSG00000111644	chr12	6617503	6626841	-1
ENSG00000196943	chr14	23838908	23848170	1
ENSG00000100226	chr22	37431753	37459536	1
ENSG00000166734	chr15	42368221	42495247	1
ENSG00000126746	chr12	6645904	6668930	-1
ENSG00000129197	chr17	5263685	5276920	1
ENSG00000047249	chr8	54790669	54918403	-1
ENSG00000111652	chr12	6703473	6711283	1
ENSG00000132254	chr11	6453504	6459242	-1
ENSG00000213903	chr14	23850545	23857082	1
ENSG00000126768	chrX	48635676	48640370	-1
ENSG00000198853	chr9	35480124	35551889	1
ENSG00000204681	chr6	29631368	29708839	-1
ENSG00000100246	chr22	37504468	37520107	-1
ENSG00000104131	chr15	42616558	42642293	1
ENSG00000154813	chr3	16276969	16281490	-1
ENSG00000198925	chr2	219792349	219802609	-1
ENSG00000117408	chr1	44185198	44206280	1
ENSG00000166333	chr11	6581540	6588673	1
ENSG00000124249	chr20	42807902	42813078	1
ENSG00000167842	chr17	5330971	5334852	1
ENSG00000101098	chr20	42813863	42872326	-1
ENSG00000086232	chr7	6028406	6065311	-1
ENSG00000132768	chr1	44208240	44211630	1
ENSG00000049167	chr5	60205415	60276648	-1
ENSG00000137547	chr8	55210334	55223011	1
ENSG00000164736	chr8	55533048	55535484	1
ENSG00000166710	chr15	42790967	42813611	1
ENSG00000167904	chr8	56813874	56848439	-1
ENSG00000164182	chr5	60276744	60484609	1
ENSG00000166337	chr11	6588652	6590051	-1
ENSG00000100307	chr22	37856736	37878484	-1
ENSG00000129465	chr14	23875068	23879082	-1
ENSG00000117411	chr1	44217453	44229427	1
ENSG00000068796	chr5	61637835	61718998	1
ENSG00000100311	chr22	37949665	37970936	-1
ENSG00000101109	chr20	43028534	43142013	1
ENSG00000165985	chr10	16595748	16604010	-1
ENSG00000213889	chr19	50692349	50697440	1
ENSG00000086189	chr5	61720108	61735485	-1
ENSG00000178397	chr7	6335568	6355115	-1
ENSG00000123992	chr2	219946512	219961842	-1
ENSG00000166341	chr11	6599134	6633656	-1
ENSG00000104983	chr19	51198108	51213485	1
ENSG00000196517	chr1	44234742	44269721	-1
ENSG00000140279	chr15	43172140	43193829	-1
ENSG00000170786	chr8	57375122	57395795	-1
ENSG00000118162	chr19	52670212	52679333	-1
ENSG00000091622	chr17	6299347	6400601	-1
ENSG00000149054	chr11	6904230	6962045	1
ENSG00000181195	chr8	57516071	57521143	-1
ENSG00000137076	chr9	35687336	35722369	-1
ENSG00000170743	chr11	7229757	7446844	1
ENSG00000136247	chr7	6583609	6595505	1
ENSG00000185453	chr19	53365761	53392689	1
ENSG00000196223	chr19	53375839	53399021	-1
ENSG00000107614	chr10	17224988	17283687	-1
ENSG00000137857	chr15	43209484	43245066	1
ENSG00000111671	chr12	6850365	6852713	-1
ENSG00000146574	chr7	6805097	6832926	-1
ENSG00000072195	chr2	220007812	220066598	1
ENSG00000107175	chr9	35722317	35727004	1
ENSG00000197885	chr3	23908578	23933541	-1
ENSG00000106399	chr7	7643100	7724763	-1
ENSG00000124006	chr2	220123695	220144430	-1
ENSG00000198363	chr8	62578374	62789560	-1
ENSG00000111678	chr12	6923455	6925426	1
ENSG00000109814	chr4	39176771	39205606	-1
ENSG00000138606	chr15	43246703	43280665	-1
ENSG00000142945	chr1	44978138	45006026	1
ENSG00000070610	chr9	35726864	35739225	-1
ENSG00000163683	chr4	39228943	39316876	-1
ENSG00000078140	chr4	39376266	39457977	1
ENSG00000144589	chr2	220170840	220189417	1
ENSG00000106460	chr7	12217449	12243415	1
ENSG00000171766	chr15	43440616	43458272	-1
ENSG00000133477	chr22	38720993	38755989	1
ENSG00000197860	chr5	64997520	65053697	-1
ENSG00000151092	chr3	25735808	25799997	-1
ENSG00000063127	chr19	54484709	54520286	-1
ENSG00000179299	chr4	40446671	40506755	1
ENSG00000124116	chr20	43822388	43853954	-1
ENSG00000142959	chr1	45021844	45026013	-1
ENSG00000103174	chr16	5014848	5023937	-1
ENSG00000165996	chr10	17671971	17699379	-1
ENSG00000104164	chr15	43666709	43689200	1
ENSG00000137098	chr9	35797782	35802259	-1
ENSG00000197813	chr19	54523236	54535371	-1
ENSG00000101457	chr20	43853983	43873471	1
ENSG00000137767	chr15	43714501	43770747	1
ENSG00000033011	chr16	5061821	5075588	1
ENSG00000175826	chr17	7087655	7095983	-1
ENSG00000137103	chr9	35804448	35844844	1
ENSG00000188396	chr1	45044172	45045544	-1
ENSG00000117425	chr1	45058663	45081195	-1
ENSG00000081052	chr2	227575671	227737073	-1
ENSG00000170291	chr17	7096096	7103974	1
ENSG00000147576	chr8	67507287	67543592	1
ENSG00000078328	chr16	7322752	7702500	1
ENSG00000181885	chr17	7103975	7106498	-1
ENSG00000101470	chr20	43885260	43895791	-1
ENSG00000196588	chr22	39136238	39362651	-1
ENSG00000205339	chr11	9362780	9423651	1
ENSG00000169085	chr8	67568321	67593293	1
ENSG00000184857	chr16	8796539	8798988	-1
ENSG00000204616	chr6	30178655	30188846	-1
ENSG00000178125	chr8	68062925	68103340	-1
ENSG00000133812	chr11	9756790	10272296	-1
ENSG00000213859	chr17	7196205	7198984	1
ENSG00000196236	chr22	39583040	39653824	1
ENSG00000163513	chr3	30622998	30710635	1
ENSG00000182831	chr16	9093038	9121037	1
ENSG00000205544	chr17	7247038	7248142	-1
ENSG00000204610	chr6	30238970	30248445	1
ENSG00000165997	chr10	18988319	19006946	1
ENSG00000163527	chr3	31549286	31654116	1
ENSG00000137313	chr6	30260211	30289183	-1
ENSG00000122591	chr7	22949785	23020273	-1
ENSG00000170293	chr3	32255175	32386815	1
ENSG00000151806	chr4	44375240	44395959	1
ENSG00000003056	chr12	8984243	8993519	-1
ENSG00000100403	chr22	40027513	40086097	1
ENSG00000182108	chr16	10930278	10943817	-1
ENSG00000129515	chr14	34100051	34169140	-1
ENSG00000122824	chrX	51091823	51097117	1
ENSG00000189369	chrX	51503267	51505769	1
ENSG00000117448	chr1	45789085	45808307	1
ENSG00000138593	chr15	47068259	47125987	-1
ENSG00000136231	chr7	23316354	23476520	-1
ENSG00000166200	chr15	47206834	47235073	-1
ENSG00000100410	chr22	40185668	40194654	-1
ENSG00000136770	chr10	22085484	22332704	-1
ENSG00000100412	chr22	40195075	40254939	1
ENSG00000169193	chr7	23603523	23650852	1
ENSG00000137124	chr9	38382702	38388655	1
ENSG00000134056	chr5	68549329	68577710	1
ENSG00000050165	chr11	11941123	11987493	-1
ENSG00000153560	chr3	33404835	33456874	-1
ENSG00000077327	chr10	22674405	22746531	1
ENSG00000100417	chr22	40302853	40315817	-1
ENSG00000141510	chr17	7512445	7531642	-1
ENSG00000100883	chr14	34521982	34568515	1
ENSG00000124140	chr20	44091242	44122196	1
ENSG00000152942	chr5	68700880	68746384	1
ENSG00000197429	chr1	45932583	45988909	-1
ENSG00000141499	chr17	7532520	7547544	1
ENSG00000120549	chr10	24023681	24876778	1
ENSG00000204560	chr6	30728886	30748736	-1
ENSG00000100138	chr22	40399886	40414859	-1
ENSG00000040341	chr8	74495160	74821629	-1
ENSG00000108947	chr17	7549245	7555414	1
ENSG00000080189	chr20	44411574	44426471	-1
ENSG00000159958	chr22	40650991	40652728	-1
ENSG00000104381	chr8	75425173	75441888	1
ENSG00000198482	chr19	57722717	57759529	1
ENSG00000197601	chr11	13646807	13710467	1
ENSG00000121005	chr8	76059531	76109346	1
ENSG00000100167	chr22	40702762	40724171	1
ENSG00000175885	chr19	57898675	57930109	-1
ENSG00000196230	chr6	30796113	30801182	1
ENSG00000164749	chr8	76482732	76641600	1
ENSG00000163071	chr4	52612350	52658212	1
ENSG00000111196	chr12	10648061	10657450	-1
ENSG00000153790	chr7	25140841	25186342	-1
ENSG00000062598	chr20	44428096	44468678	-1
ENSG00000060138	chr12	10742956	10767171	-1
ENSG00000050344	chr7	26158385	26192430	1
ENSG00000198951	chr22	40784331	40796719	-1
ENSG00000072506	chrX	53474931	53478048	-1
ENSG00000095777	chr10	26263202	26541462	1
ENSG00000183172	chr22	40805645	40810233	1
ENSG00000184983	chr22	40811477	40816834	-1
ENSG00000076641	chr8	82042605	82186858	-1
ENSG00000137312	chr6	30803492	30818432	-1
ENSG00000164326	chr5	71050750	71052628	1
ENSG00000165060	chr9	70840164	70878757	1
ENSG00000070018	chr12	12164958	12311013	-1
ENSG00000133392	chr16	15704493	15858388	-1
ENSG00000064655	chr20	44956916	45250897	1
ENSG00000148459	chr10	27026594	27075730	1
ENSG00000111269	chr12	12656098	12689308	1
ENSG00000134852	chr4	55993417	56107754	-1
ENSG00000178878	chr12	12770130	12835664	1
ENSG00000213782	chr12	12857547	12874176	1
ENSG00000101040	chr20	45271266	45418881	-1
ENSG00000165072	chr9	71848340	72031708	1
ENSG00000109255	chr4	56156171	56197222	-1
ENSG00000164695	chr8	82807243	82834305	1
ENSG00000090989	chr4	56414573	56466001	1
ENSG00000013583	chr12	13019070	13044488	-1
ENSG00000179094	chr17	7984534	7996427	-1
ENSG00000136758	chr10	27439394	27483332	-1
ENSG00000133393	chr16	15867077	15889969	-1
ENSG00000079277	chr1	46795677	46842497	-1
ENSG00000111305	chr12	13127761	13147846	-1
ENSG00000153814	chr7	27836726	28186962	-1
ENSG00000178999	chr17	8048775	8054608	-1
ENSG00000115738	chr2	8736791	8742034	1
ENSG00000171681	chr12	14409883	14542964	1
ENSG00000171016	chr15	53625513	53668343	-1
ENSG00000129159	chr11	17714090	17750755	1
ENSG00000069869	chr15	53906423	54073345	-1
ENSG00000143797	chr2	8914152	9061327	-1
ENSG00000166788	chr11	18058469	18084214	-1
ENSG00000135048	chr9	73371332	73573228	-1
ENSG00000124151	chr20	45564053	45719023	1
ENSG00000113161	chr5	74668855	74693681	1
ENSG00000196632	chrX	54239580	54401163	-1
ENSG00000111332	chr12	14818616	14819612	1
ENSG00000100300	chr22	41877479	41889191	1
ENSG00000104312	chr8	90839110	90872433	1
ENSG00000184619	chr17	8212680	8220754	-1
ENSG00000106086	chr7	30034566	30136621	1
ENSG00000161970	chr17	8221559	8227290	-1
ENSG00000171476	chr4	57208921	57242627	-1
ENSG00000134419	chr16	18701779	18709188	-1
ENSG00000104320	chr8	91014740	91066075	-1
ENSG00000170540	chr16	18710492	18720358	-1
ENSG00000092208	chr14	38653239	38675926	1
ENSG00000180354	chr7	30141077	30168906	1
ENSG00000150051	chr10	28001812	28074753	-1
ENSG00000180233	chr7	30290448	30373832	1
ENSG00000134308	chr2	9641557	9688557	-1
ENSG00000047315	chr4	57538665	57592091	1
ENSG00000104325	chr8	91082756	91133403	1
ENSG00000115750	chr2	9890887	9991994	1
ENSG00000167186	chr16	18986428	18998851	1
ENSG00000130119	chrX	54570464	54608698	1
ENSG00000006625	chr7	30502764	30510977	-1
ENSG00000182400	chr14	38686770	38709385	-1
ENSG00000103528	chr16	19074715	19186055	1
ENSG00000106113	chr7	30658725	30706244	-1
ENSG00000163453	chr4	57592000	57671308	-1
ENSG00000100941	chr14	38714151	38721178	1
ENSG00000155100	chr8	92151720	92168495	1
ENSG00000124126	chr20	46674200	46877827	-1
ENSG00000123473	chr1	47488398	47552406	-1
ENSG00000102316	chrX	54850757	54859170	1
ENSG00000145242	chr4	65872241	66218104	-1
ENSG00000164251	chr5	76150610	76166895	1
ENSG00000145708	chr5	76284436	76301054	1
ENSG00000130540	chr22	42551722	42589731	-1
ENSG00000150527	chr14	38804247	38925907	1
ENSG00000170310	chr17	9094514	9420000	-1
ENSG00000095739	chr10	29006430	29011874	1
ENSG00000078549	chr7	31058667	31117614	1
ENSG00000162368	chr1	47572068	47617097	1
ENSG00000103540	chr16	19442709	19472231	1
ENSG00000115756	chr2	10360491	10485193	1
ENSG00000164953	chr8	94836306	94898322	1
ENSG00000115758	chr2	10497992	10506053	-1
ENSG00000168032	chr3	40403689	40445113	1
ENSG00000169188	chrX	55043505	55050936	1
ENSG00000103544	chr16	19474541	19619943	1
ENSG00000198963	chr9	76302072	76491937	1
ENSG00000115761	chr2	10628345	10747549	-1
ENSG00000177873	chr3	40493641	40504881	1
ENSG00000154678	chr7	31757318	32305466	-1
ENSG00000143882	chr2	10779226	10842679	1
ENSG00000179119	chr11	18584527	18612596	-1
ENSG00000151117	chr11	18676927	18682908	1
ENSG00000182606	chr3	42107750	42242385	1
ENSG00000105778	chr7	32501701	32590304	1
ENSG00000083896	chr4	68858700	68898419	-1
ENSG00000187094	chr3	42274321	42282666	-1
ENSG00000122643	chr7	33020267	33068934	-1
ENSG00000188021	chrX	56606797	56610054	1
ENSG00000156017	chr9	76785754	76833159	-1
ENSG00000180269	chr16	19950544	19992601	-1
ENSG00000169016	chr2	11501952	11523748	-1
ENSG00000165355	chr14	38936718	38971371	-1
ENSG00000106733	chr9	76858809	76892953	-1
ENSG00000164941	chr8	95904710	95961896	1
ENSG00000147059	chrX	57177688	57180783	-1
ENSG00000132837	chr5	78329186	78401205	-1
ENSG00000137845	chr15	56675802	56829469	-1
ENSG00000179476	chr14	44436257	44446210	1
ENSG00000099139	chr9	77695406	78163658	1
ENSG00000170759	chr10	32340077	32385221	-1
ENSG00000184675	chrX	63321722	63342349	-1
ENSG00000102043	chrX	63404687	63532036	-1
ENSG00000164610	chr7	33100937	33115527	-1
ENSG00000169006	chr2	11715756	11727876	-1
ENSG00000124201	chr20	47288858	47328163	-1
ENSG00000134324	chr2	11781929	11884982	1
ENSG00000164938	chr8	96007377	96030770	-1
ENSG00000126970	chrX	64052987	64171318	-1
ENSG00000173811	chr3	42724884	42789748	-1
ENSG00000121350	chr12	21481878	21514549	1
ENSG00000156466	chr8	97223736	97242196	-1
ENSG00000093000	chr22	43938390	43962556	1
ENSG00000197969	chr9	78982181	79222219	1
ENSG00000071575	chr2	12774466	12800311	1
ENSG00000164532	chr7	35208567	35260283	-1
ENSG00000185246	chr14	44623074	44654552	1
ENSG00000157456	chr15	57184612	57204535	1
ENSG00000197818	chr20	47862657	47942179	1
ENSG00000100376	chr22	44083527	44116498	1
ENSG00000011426	chr7	36395957	36459923	1
ENSG00000128408	chr22	44188244	44206966	1
ENSG00000204469	chr6	31696481	31713527	1
ENSG00000157483	chr15	57215461	57452362	-1
ENSG00000196678	chr16	20699017	20819172	-1
ENSG00000124216	chr20	48032934	48038825	1
ENSG00000196345	chr3	44571717	44599975	1
ENSG00000177459	chr8	99145920	99175014	1
ENSG00000132467	chr4	71773098	71775132	1
ENSG00000156486	chr8	99508426	99512195	1
ENSG00000133028	chr17	10524380	10541572	-1
ENSG00000196653	chr3	44729142	44740325	1
ENSG00000173542	chr4	71986928	72072755	1
ENSG00000196396	chr20	48560298	48634495	1
ENSG00000078618	chr1	52027472	52117010	-1
ENSG00000163808	chr3	44778289	44869745	1
ENSG00000124171	chr20	48781488	48806739	1
ENSG00000101126	chr20	48938992	48981157	-1
ENSG00000183161	chr11	22602808	22603932	-1
ENSG00000163029	chr2	17708560	17798551	-1
ENSG00000038427	chr5	82803339	82912737	1
ENSG00000156052	chr9	79525020	79836012	-1
ENSG00000090776	chrX	67965556	67978727	1
ENSG00000197006	chr16	21518357	21576292	1
ENSG00000026559	chr20	49053601	49073051	-1
ENSG00000135069	chr9	80101879	80134827	1
ENSG00000134717	chr1	52294385	52328976	1
ENSG00000158813	chrX	68752636	69176044	1
ENSG00000204438	chr6	31736985	31742039	-1
ENSG00000168282	chr14	49157239	49159948	1
ENSG00000078053	chr7	38389832	38637545	-1
ENSG00000129003	chr15	59931884	60139939	-1
ENSG00000065559	chr17	11864866	11987865	1
ENSG00000204435	chr6	31740992	31749302	1
ENSG00000104450	chr8	101239439	101323306	1
ENSG00000140740	chr16	21871482	21902174	1
ENSG00000148057	chr9	85427782	85448858	1
ENSG00000163817	chr3	45771946	45813190	-1
ENSG00000123096	chr12	26239789	26277134	1
ENSG00000115884	chr2	20264041	20288675	-1
ENSG00000134748	chr1	52642824	52656438	1
ENSG00000165115	chr9	85641433	85726162	-1
ENSG00000111790	chr12	26982583	27020271	1
ENSG00000165118	chr9	85743049	85761721	-1
ENSG00000108094	chr10	35337485	35419576	-1
ENSG00000104490	chr8	102767947	103206311	-1
ENSG00000140743	chr16	22264758	22293439	-1
ENSG00000162377	chr1	52925102	52936626	-1
ENSG00000178015	chr5	94981538	94983159	1
ENSG00000115128	chr2	24143958	24152814	-1
ENSG00000101138	chr20	54400981	54412989	1
ENSG00000115129	chr2	24153809	24161426	-1
ENSG00000002746	chr7	43118723	43569463	1
ENSG00000178038	chr3	46685683	46710195	-1
ENSG00000121310	chr1	53134244	53160027	-1
ENSG00000164292	chr5	95092606	95157827	1
ENSG00000168434	chr16	23307465	23372000	-1
ENSG00000198535	chr15	60146506	60148395	1
ENSG00000116171	chr1	53165536	53289870	1
ENSG00000204410	chr6	31815753	31838432	1
ENSG00000165349	chrX	70062163	70067700	-1
ENSG00000164543	chr7	43589217	43633502	1
ENSG00000106603	chr7	43637276	43735634	-1
ENSG00000175426	chr5	95751875	95794708	-1
ENSG00000103353	chr16	23475893	23493211	1
ENSG00000004779	chr16	23499838	23515140	-1
ENSG00000062582	chr7	43872682	43875670	-1
ENSG00000083093	chr16	23521984	23560179	-1
ENSG00000140416	chr15	61121891	61151164	1
ENSG00000160801	chr3	46899997	46926585	1
ENSG00000175395	chr10	38278801	38305561	-1
ENSG00000100483	chr14	49645100	49653047	-1
ENSG00000164929	chr8	104222097	104311706	1
ENSG00000135049	chr9	87351275	87546709	-1
ENSG00000164930	chr8	104380276	104414263	1
ENSG00000157184	chr1	53434689	53452455	1
ENSG00000136279	chr7	44050812	44067838	1
ENSG00000162384	chr1	53452357	53458879	-1
ENSG00000085063	chr11	33681134	33714600	-1
ENSG00000101146	chr20	55359552	55387674	1
ENSG00000162385	chr1	53465154	53476795	-1
ENSG00000169562	chrX	70351769	70362091	1
ENSG00000125375	chr14	49848797	49872026	1
ENSG00000100490	chr14	49866060	49952929	-1
ENSG00000088727	chr3	47244890	47299092	-1
ENSG00000165733	chr10	42598265	42646855	1
ENSG00000135387	chr11	34029806	34080733	1
ENSG00000110888	chr12	30753755	30798715	-1
ENSG00000175061	chr17	16283081	16286063	1
ENSG00000181350	chr17	16286053	16335889	-1
ENSG00000115138	chr2	25237226	25245063	-1
ENSG00000135052	chr9	87830876	87904903	-1
ENSG00000151748	chr14	50170110	50204773	-1
ENSG00000169826	chr10	42953940	43000756	1
ENSG00000076201	chr3	47397495	47429935	1
ENSG00000074410	chr15	61402784	61461128	-1
ENSG00000090905	chr16	24648517	24745049	1
ENSG00000135070	chr9	88069287	88087310	-1
ENSG00000198915	chr10	43009989	43082373	-1
ENSG00000204394	chr6	31853280	31871691	-1
ENSG00000124164	chr20	56397584	56455365	1
ENSG00000169813	chr10	43201071	43224620	-1
ENSG00000084731	chr2	26002972	26058907	-1
ENSG00000198768	chr20	56467832	56523355	-1
ENSG00000013573	chr12	31118046	31148992	1
ENSG00000198298	chr10	43421861	43433357	1
ENSG00000141030	chr17	17090866	17125316	-1
ENSG00000107562	chr10	44185619	44200548	-1
ENSG00000197361	chr15	61676649	61681671	1
ENSG00000116212	chr1	54184338	54206427	1
ENSG00000140750	chr16	24838211	24934176	-1
ENSG00000138029	chr2	26321120	26366836	1
ENSG00000149089	chr11	34860421	34894484	-1
ENSG00000108551	chr17	17338480	17340432	-1
ENSG00000204386	chr6	31934932	31938662	-1
ENSG00000173473	chr3	47602391	47798410	-1
ENSG00000164796	chr8	113304337	114518418	-1
ENSG00000026508	chr11	35116993	35210522	1
ENSG00000147162	chrX	70669658	70712465	1
ENSG00000173567	chr2	26384545	26422606	-1
ENSG00000072310	chr17	17655794	17681050	-1
ENSG00000132153	chr3	47819655	47866686	1
ENSG00000135047	chr9	89530254	89536200	1
ENSG00000188375	chr12	31835960	31836367	-1
ENSG00000110436	chr11	35229329	35398186	-1
ENSG00000077235	chr16	27379436	27468752	-1
ENSG00000149090	chr11	35409956	35504155	-1
ENSG00000174808	chr4	75888993	75938920	-1
ENSG00000163743	chr4	76623381	76658652	-1
ENSG00000087460	chr20	56861431	56919644	1
ENSG00000205359	chr5	101735553	101862619	-1
ENSG00000108591	chr17	17931964	17952017	1
ENSG00000135362	chr11	36354131	36443329	1
ENSG00000175104	chr11	36467299	36488398	-1
ENSG00000166839	chr15	62991154	63038092	1
ENSG00000169181	chr16	27706357	27982246	-1
ENSG00000166181	chr11	43290109	43322655	1
ENSG00000104447	chr8	116489900	116750429	-1
ENSG00000147677	chr8	117726237	117837243	-1
ENSG00000198301	chr4	77090083	77131137	-1
ENSG00000087303	chr14	51541271	51606295	-1
ENSG00000147679	chr8	117847923	117867997	1
ENSG00000084693	chr2	27127995	27146985	1
ENSG00000105968	chr7	44835927	44854240	-1
ENSG00000125384	chr14	51850863	51865041	1
ENSG00000138080	chr2	27155034	27162767	1
ENSG00000166199	chr11	43858971	43898389	1
ENSG00000164051	chr3	48448174	48456533	-1
ENSG00000107623	chr10	48045791	48059172	-1
ENSG00000176994	chr17	18159441	18167242	1
ENSG00000139116	chr12	37973298	38123190	-1
ENSG00000164053	chr3	48463141	48487580	1
ENSG00000131263	chrX	73726678	73751177	-1
ENSG00000110455	chr11	44044586	44062332	1
ENSG00000181751	chr5	102622341	102642260	1
ENSG00000050030	chrX	73869409	74062045	-1
ENSG00000100519	chr14	52243668	52264463	1
ENSG00000136999	chr8	120497882	120505776	1
ENSG00000184349	chr5	106744250	107034213	-1
ENSG00000162396	chr1	54995161	55002775	-1
ENSG00000006555	chr1	55019504	55039459	-1
ENSG00000213689	chr3	48463222	48484048	1
ENSG00000138073	chr2	27207131	27211046	-1
ENSG00000162398	chr1	55044324	55080513	1
ENSG00000101160	chr20	56990585	57015697	-1
ENSG00000116133	chr1	55087888	55125509	-1
ENSG00000198252	chr14	52266675	52311409	1
ENSG00000204344	chr6	32046931	32057202	1
ENSG00000138074	chr2	27275963	27288575	-1
ENSG00000151229	chr12	38435090	38786158	-1
ENSG00000186212	chr4	78035645	78038026	-1
ENSG00000138758	chr4	78089919	78178791	1
ENSG00000130222	chr9	91409748	91411283	1
ENSG00000122679	chr7	45163892	45190372	1
ENSG00000134987	chr5	110455769	110494099	1
ENSG00000164742	chr7	45580646	45729237	1
ENSG00000118816	chr4	78188203	78216152	-1
ENSG00000073712	chr14	52393736	52487460	-1
ENSG00000155792	chr8	120955143	121131937	1
ENSG00000138764	chr4	78297551	78325286	1
ENSG00000085224	chrX	76647847	76928358	-1
ENSG00000164211	chr5	110861921	110876056	-1
ENSG00000134986	chr5	111092408	111137815	-1
ENSG00000197165	chr16	28510767	28528826	-1
ENSG00000100523	chr14	52580436	52689750	-1
ENSG00000121680	chr11	45887797	45896182	-1
ENSG00000173406	chr1	57233039	58488763	-1
ENSG00000166484	chr17	19221659	19227450	1
ENSG00000010256	chr3	48611436	48622102	-1
ENSG00000172164	chr8	121619226	121893910	-1
ENSG00000171444	chr5	112389428	112852426	-1
ENSG00000177606	chr1	59019048	59022587	-1
ENSG00000047188	chr5	112877309	112958878	1
ENSG00000115211	chr2	27440723	27446828	-1
ENSG00000102158	chrX	76968520	77037593	-1
ENSG00000168488	chr16	28741915	28756057	1
ENSG00000136273	chr7	47970308	47985771	-1
ENSG00000147689	chr8	124263933	124291498	1
ENSG00000183696	chr7	48094766	48114855	1
ENSG00000138668	chr4	83493491	83514173	-1
ENSG00000134716	chr1	60131571	60165050	-1
ENSG00000145780	chr5	114884507	114908490	-1
ENSG00000180423	chr11	46581124	46595353	-1
ENSG00000163795	chr2	27453603	27457097	-1
ENSG00000115241	chr2	27457566	27486000	-1
ENSG00000106078	chr7	51051404	51351990	-1
ENSG00000172901	chr5	115326170	115391199	1
ENSG00000168452	chr6	32229279	32244040	1
ENSG00000132432	chr7	54787438	54794439	-1
ENSG00000146648	chr7	55054219	55242524	1
ENSG00000213672	chr3	48676368	48698338	-1
ENSG00000145781	chr5	115448622	115656882	1
ENSG00000196296	chr16	28797304	28823331	1
ENSG00000169570	chr5	118203135	118352139	-1
ENSG00000170873	chr8	125632212	125809840	-1
ENSG00000185963	chr9	94513466	94566904	-1
ENSG00000068745	chr3	48700424	48729710	-1
ENSG00000178307	chr17	21041861	21058500	-1
ENSG00000139173	chr12	42516168	43069807	1
ENSG00000132434	chr7	55400635	55468929	1
ENSG00000165288	chrX	79818351	79951889	-1
ENSG00000177455	chr16	28850761	28858162	1
ENSG00000177479	chr3	48931285	48997971	1
ENSG00000185532	chr10	52421124	53728116	1
ENSG00000184838	chr5	119827918	120050926	1
ENSG00000165238	chr9	94987019	95122675	1
ENSG00000156831	chr8	126173277	126448543	1
ENSG00000134297	chr12	43853114	43896056	-1
ENSG00000134569	chr11	46834995	46896749	-1
ENSG00000113083	chr5	121429918	121441853	-1
ENSG00000168672	chr8	127633871	127639648	-1
ENSG00000178467	chr3	49002323	49019591	1
ENSG00000146733	chr7	56046238	56086762	-1
ENSG00000149179	chr11	46914827	47142503	1
ENSG00000126787	chr14	54684601	54728149	-1
ENSG00000139218	chr12	44599181	44670668	-1
ENSG00000178035	chr3	49036774	49041879	-1
ENSG00000103647	chr15	66658362	66807199	1
ENSG00000129103	chr7	56099411	56115856	1
ENSG00000134294	chr12	45038239	45060677	-1
ENSG00000163797	chr2	27848088	27856112	1
ENSG00000132294	chr8	132985549	133094951	1
ENSG00000196767	chrX	82649941	82651431	1
ENSG00000172053	chr3	49108377	49117194	-1
ENSG00000197724	chr9	95378730	95481690	1
ENSG00000139211	chr12	45755757	45759915	-1
ENSG00000134575	chr11	47217429	47226939	-1
ENSG00000129295	chr8	133653631	133756995	-1
ENSG00000131668	chr9	95753734	95757474	-1
ENSG00000147180	chrX	84385653	84415022	1
ENSG00000168916	chr5	123994027	124108704	-1
ENSG00000151151	chr10	59625622	59697700	-1
ENSG00000164904	chr5	125908348	125958839	-1
ENSG00000197008	chr7	63892241	63931140	1
ENSG00000004139	chr17	23723181	23752173	1
ENSG00000145293	chr4	83570787	83601263	1
ENSG00000169919	chr7	65063106	65084681	-1
ENSG00000167371	chr16	29731020	29734702	1
ENSG00000166173	chr15	68910931	68933552	-1
ENSG00000145284	chr4	83769717	83938949	-1
ENSG00000129028	chr15	68960736	68971814	-1
ENSG00000164902	chr5	125964532	125988979	1
ENSG00000169910	chr7	65178207	65195756	1
ENSG00000138674	chr4	83958839	84040715	-1
ENSG00000171103	chr2	28926196	28946669	-1
ENSG00000204267	chr6	32898044	32914525	-1
ENSG00000211584	chr12	46453288	46462800	1
ENSG00000113368	chr5	126140732	126200608	1
ENSG00000174740	chrX	90576250	90580238	1
ENSG00000102290	chrX	90920960	91764885	1
ENSG00000115295	chr2	29191822	29260176	1
ENSG00000145794	chr5	126654514	126824807	1
ENSG00000204264	chr6	32916472	32920690	-1
ENSG00000145022	chr3	49424643	49428912	1
ENSG00000204261	chr6	32919891	32955342	1
ENSG00000066336	chr11	47332988	47356674	-1
ENSG00000173402	chr3	49482595	49548048	1
ENSG00000171094	chr2	29269594	29997029	-1
ENSG00000168394	chr6	32920965	32929733	-1
ENSG00000119801	chr2	30223311	30236903	1
ENSG00000165916	chr11	47396896	47404565	-1
ENSG00000213626	chr2	30307899	30336395	1
ENSG00000172954	chr2	30523613	30720594	1
ENSG00000116678	chr1	65658906	65875286	1
ENSG00000139219	chr12	46653015	46684552	-1
ENSG00000147724	chr8	139211448	139578247	-1
ENSG00000106609	chr7	66023646	66060973	1
ENSG00000149187	chr11	47446522	47531264	-1
ENSG00000204252	chr6	33079937	33085367	-1
ENSG00000170312	chr10	62208107	62224616	1
ENSG00000172247	chr11	47567792	47572479	-1
ENSG00000109919	chr11	47595444	47620640	-1
ENSG00000102362	chrX	99816144	99873764	-1
ENSG00000072422	chr10	62299208	62431204	-1
ENSG00000109111	chr17	24013429	24053375	1
ENSG00000196313	chr7	71987872	72059915	1
ENSG00000140488	chr15	70364123	70399579	-1
ENSG00000152763	chr1	67051162	67163158	-1
ENSG00000182010	chr10	63612800	63698472	-1
ENSG00000204248	chr6	33238436	33268254	-1
ENSG00000145808	chr5	128824002	129102275	1
ENSG00000167525	chr17	24054661	24062999	-1
ENSG00000152556	chr12	46785973	46826154	1
ENSG00000109113	chr17	24065429	24069328	-1
ENSG00000198108	chr5	129268422	129549383	1
ENSG00000188801	chr9	98999356	99002043	-1
ENSG00000197816	chr9	99040600	99179390	1
ENSG00000173540	chr3	49733964	49736410	-1
ENSG00000149177	chr11	47958689	48146246	1
ENSG00000181915	chr10	64234522	64238244	1
ENSG00000122877	chr10	64241763	64246133	-1
ENSG00000148572	chr10	64563056	64584789	1
ENSG00000182489	chrX	100055090	100070554	-1
ENSG00000198242	chr17	24071127	24075500	1
ENSG00000185614	chr3	49815691	49817465	1
ENSG00000177875	chr12	46863666	46865976	1
ENSG00000167528	chr12	47020178	47030821	-1
ENSG00000130305	chr7	72355163	72360759	-1
ENSG00000166233	chr15	70553721	70662877	1
ENSG00000183763	chr3	49841032	49868996	-1
ENSG00000100567	chr14	57781302	57808475	1
ENSG00000049323	chr2	33025896	33478077	1
ENSG00000102387	chrX	100409898	100434701	-1
ENSG00000164077	chr3	49921312	49942261	-1
ENSG00000126953	chrX	100487308	100490365	-1
ENSG00000136937	chr9	99435526	99475851	1
ENSG00000102879	chr16	30102415	30107897	1
ENSG00000116729	chr1	68336740	68470854	-1
ENSG00000003756	chr3	50101372	50131392	1
ENSG00000204231	chr6	33269343	33276410	-1
ENSG00000181418	chr12	47675200	47679359	-1
ENSG00000181929	chr12	47682325	47698859	-1
ENSG00000102391	chrX	100532604	100537438	1
ENSG00000072682	chr5	131556202	131591455	-1
ENSG00000103855	chr15	71763675	71793903	1
ENSG00000001617	chr3	50167528	50201509	1
ENSG00000149115	chr11	56823679	56848989	-1
ENSG00000204227	chr6	33284264	33288476	1
ENSG00000136938	chr9	99785310	99818046	1
ENSG00000033122	chr1	69806669	70361755	1
ENSG00000129038	chr15	72005842	72031531	1
ENSG00000100575	chr14	57944967	57963985	-1
ENSG00000067221	chr15	72062614	72071744	-1
ENSG00000182498	chr6	33347777	33352257	1
ENSG00000122912	chr10	69912104	69957613	-1
ENSG00000172493	chr4	88147164	88281214	1
ENSG00000100592	chr14	58725152	58907876	1
ENSG00000189143	chr7	72883129	72884950	1
ENSG00000068001	chr3	50330244	50335146	-1
ENSG00000060339	chr10	70150977	70221315	1
ENSG00000123416	chr12	47807836	47811571	-1
ENSG00000068028	chr3	50342221	50353385	-1
ENSG00000102393	chrX	100539435	100549657	-1
ENSG00000134802	chr11	56931005	56951629	-1
ENSG00000186907	chr11	56984893	57001005	1
ENSG00000149150	chr11	57008586	57039735	-1
ENSG00000180209	chr16	30293624	30296811	1
ENSG00000181619	chr14	58965493	59001813	-1
ENSG00000165732	chr10	70385898	70414285	1
ENSG00000156587	chr11	57075705	57103217	-1
ENSG00000179958	chr16	30342522	30348874	-1
ENSG00000140459	chr15	72417193	72447134	-1
ENSG00000007402	chr3	50375237	50516032	-1
ENSG00000115828	chr2	37425257	37453968	1
ENSG00000132485	chr1	71301563	71319333	-1
ENSG00000205089	chr5	132111036	132117755	1
ENSG00000198944	chr5	132176932	132180387	1
ENSG00000112511	chr6	33486772	33492194	1
ENSG00000213593	chr11	57236618	57265020	1
ENSG00000119787	chr2	38375539	38457919	-1
ENSG00000023318	chr9	101781293	101901151	-1
ENSG00000164405	chr5	132230218	132232435	1
ENSG00000138629	chr15	72525371	72540576	-1
ENSG00000088543	chr3	50570467	50580186	-1
ENSG00000135406	chr12	47973752	47978732	1
ENSG00000158301	chrX	101853760	101859316	1
ENSG00000114735	chr3	50581913	50597426	1
ENSG00000155329	chr5	132360579	132390139	-1
ENSG00000179335	chr15	72687766	72709520	1
ENSG00000136891	chr9	102104193	102154996	-1
ENSG00000118762	chr4	89147844	89217952	1
ENSG00000179837	chr3	51403771	51410370	1
ENSG00000123352	chr12	48047584	48207472	1
ENSG00000066697	chr9	102229380	102379733	1
ENSG00000106665	chr7	73341741	73458209	1
ENSG00000075073	chr10	70833665	70846607	-1
ENSG00000135519	chr12	48219207	48238326	1
ENSG00000148123	chr9	102830852	103127238	1
ENSG00000164082	chr3	51716148	51727663	1
ENSG00000187778	chr12	48238355	48248178	-1
ENSG00000188010	chr2	38956607	38963291	1
ENSG00000138646	chr4	89597291	89646334	1
ENSG00000180929	chr3	51964437	51966549	1
ENSG00000155827	chr9	103335954	103365447	1
ENSG00000172465	chrX	102770304	102772530	1
ENSG00000077809	chr7	73709966	73812956	1
ENSG00000137309	chr6	34312628	34321986	1
ENSG00000136824	chr9	105896362	105943519	1
ENSG00000178802	chr15	72969450	72977622	1
ENSG00000176274	chrX	103230555	103288364	-1
ENSG00000119048	chr5	133734769	133755698	1
ENSG00000107719	chr10	71908570	71998211	1
ENSG00000114786	chr3	51992518	51998202	1
ENSG00000147231	chrX	105741858	105809323	1
ENSG00000145335	chr4	90865728	90978489	-1
ENSG00000167580	chr12	48630796	48638926	1
ENSG00000167173	chr15	73278286	73291563	1
ENSG00000164615	chr5	134102105	134115740	1
ENSG00000138316	chr10	72102565	72192203	1
ENSG00000167394	chr16	30979672	30993005	-1
ENSG00000140365	chr15	73415427	73419665	1
ENSG00000167395	chr16	30993263	31002327	1
ENSG00000166224	chr10	72245732	72310936	1
ENSG00000187653	chr4	91978659	91979286	-1
ENSG00000154027	chr1	77520250	77798238	1
ENSG00000140398	chr15	73426463	73434639	1
ENSG00000165028	chr9	106566272	106576111	1
ENSG00000162882	chr2	42847736	42873238	-1
ENSG00000069011	chr5	134391368	134397887	-1
ENSG00000133131	chrX	106070625	106130130	-1
ENSG00000152527	chr2	43717951	43848629	1
ENSG00000110108	chr11	60438253	60447489	1
ENSG00000123965	chr7	73944358	73960105	1
ENSG00000006118	chr11	60448489	60461207	1
ENSG00000089682	chrX	106194306	106248690	-1
ENSG00000169375	chr15	73448773	73535177	-1
ENSG00000198088	chrX	106253367	106336319	-1
ENSG00000145824	chr5	134934274	134942868	-1
ENSG00000197746	chr10	73246062	73281088	-1
ENSG00000013725	chr11	60495750	60544422	1
ENSG00000167987	chr11	60654306	60685500	-1
ENSG00000157514	chrX	106843107	106905827	-1
ENSG00000126821	chr14	63220690	63264526	-1
ENSG00000054654	chr14	63389436	63762918	1
ENSG00000066084	chr12	49185035	49428717	1
ENSG00000106701	chr9	107250146	107354535	1
ENSG00000122863	chr10	73394126	73443318	1
ENSG00000076604	chr17	24095150	24102103	1
ENSG00000168785	chr4	99612435	99798750	-1
ENSG00000110911	chr12	49661776	49708275	-1
ENSG00000095209	chr9	107496646	107578714	1
ENSG00000127946	chr7	75001345	75206215	-1
ENSG00000137960	chr1	78284177	78375697	1
ENSG00000132589	chr17	24230479	24248841	-1
ENSG00000167536	chr17	24248925	24254215	-1
ENSG00000119318	chr9	109085365	109134291	1
ENSG00000122884	chr10	74436981	74526630	-1
ENSG00000117906	chr15	75011134	75029302	1
ENSG00000149532	chr11	60926697	60954021	-1
ENSG00000110925	chr12	49741257	49763600	-1
ENSG00000070061	chr9	110669622	110736219	-1
ENSG00000146701	chr7	75515329	75533864	1
ENSG00000134780	chr11	61204486	61271048	1
ENSG00000136425	chr15	76184046	76210933	-1
ENSG00000170027	chr7	75794053	75826252	-1
ENSG00000164031	chr4	101039591	101086766	-1
ENSG00000134825	chr11	61313182	61316661	-1
ENSG00000166411	chr15	76228774	76249938	1
ENSG00000168496	chr11	61316726	61321284	1
ENSG00000149485	chr11	61323679	61415582	-1
ENSG00000198720	chr17	24944612	24965905	1
ENSG00000119878	chr2	46697812	46705689	1
ENSG00000188372	chr7	75864804	75909320	1
ENSG00000171150	chr2	46779595	46843431	1
ENSG00000145358	chr4	101326052	101330648	-1
ENSG00000140675	chr16	31401940	31409590	1
ENSG00000120738	chr5	137829080	137832903	1
ENSG00000167549	chr17	24965900	24974043	-1
ENSG00000140688	chr16	31408316	31427207	-1
ENSG00000138814	chr4	102163610	102487376	-1
ENSG00000139567	chr12	50587469	50603412	1
ENSG00000153064	chr4	102930919	103214918	1
ENSG00000044115	chr5	138117006	138298619	1
ENSG00000138821	chr4	103401844	103485654	-1
ENSG00000101888	chrX	108665666	108674575	1
ENSG00000166426	chr15	76419744	76427620	1
ENSG00000203943	chr1	84536633	84589067	1
ENSG00000136381	chr15	76517639	76579935	1
ENSG00000120725	chr5	138310326	138561964	-1
ENSG00000157654	chr9	111442893	111974613	1
ENSG00000123395	chr12	50750027	50757534	1
ENSG00000166348	chr10	74927302	75055414	-1
ENSG00000109323	chr4	103771691	103901196	-1
ENSG00000041357	chr15	76619824	76628591	1
ENSG00000185670	chr11	61931800	62278207	-1
ENSG00000169684	chr15	76644961	76673493	1
ENSG00000108587	chr17	25828552	25877957	1
ENSG00000149016	chr11	62083651	62115592	-1
ENSG00000166123	chr16	45475809	45522699	1
ENSG00000170482	chr5	138730793	138746900	-1
ENSG00000176208	chr17	26183146	26246421	1
ENSG00000069345	chr16	45547796	45565079	-1
ENSG00000116062	chr2	47863790	47887588	1
ENSG00000136378	chr15	76838606	76890830	-1
ENSG00000166507	chr10	75231675	75241348	-1
ENSG00000171208	chr16	45672943	45735409	-1
ENSG00000153898	chr1	85163855	85235384	-1
ENSG00000185787	chr15	76952227	76977127	1
ENSG00000162643	chr1	85237418	85371409	1
ENSG00000158458	chr5	139207444	139403063	-1
ENSG00000196712	chr17	26446121	26728821	1
ENSG00000101901	chrX	110811069	110890528	1
ENSG00000126016	chrX	111904387	111970699	-1
ENSG00000162869	chr2	48521412	48596028	1
ENSG00000089597	chr11	62148876	62170680	-1
ENSG00000103811	chr15	77001162	77024475	-1
ENSG00000113070	chr5	139692615	139706359	-1
ENSG00000131503	chr5	139761613	139909347	1
ENSG00000068781	chr2	48649663	48813788	1
ENSG00000153904	chr1	85556757	85703411	-1
ENSG00000102024	chrX	114701740	114791433	1
ENSG00000131242	chr17	26742768	26889356	1
ENSG00000122417	chr1	86581341	86634591	-1
ENSG00000172301	chr17	27203003	27210369	-1
ENSG00000102910	chr16	46835712	46944908	1
ENSG00000168000	chr11	62214324	62231446	-1
ENSG00000163932	chr3	53170263	53201771	1
ENSG00000148153	chr9	114488618	114520250	-1
ENSG00000169330	chr15	77511913	77551687	1
ENSG00000124507	chr6	34541883	34610984	1
ENSG00000003096	chrX	116915804	117134789	-1
ENSG00000119457	chr9	114681022	114692911	-1
ENSG00000168743	chr4	107036054	107112273	1
ENSG00000136867	chr9	114953059	114966242	1
ENSG00000198822	chr7	86111160	86332127	1
ENSG00000127663	chr19	4920132	5104606	1
ENSG00000064995	chr6	34953533	34963797	-1
ENSG00000126804	chr14	64040456	64070161	1
ENSG00000126858	chr17	27493586	27576859	1
ENSG00000165807	chr14	64086373	64125849	1
ENSG00000097033	chr1	86942853	86986455	1
ENSG00000126822	chr14	64240946	64280810	1
ENSG00000119737	chr2	53933554	53940631	-1
ENSG00000135185	chr7	86663412	86687791	-1
ENSG00000016391	chr3	53826683	53855216	-1
ENSG00000148229	chr9	115209342	115212773	-1
ENSG00000005471	chr7	86869296	86947687	-1
ENSG00000170421	chr12	51577238	51585127	-1
ENSG00000141314	chr17	27617308	27675793	1
ENSG00000137944	chr1	89174044	89231224	-1
ENSG00000010244	chr17	27701263	27738893	1
ENSG00000176087	chr5	139924604	139928867	1
ENSG00000170458	chr5	139991501	139993194	-1
ENSG00000113119	chr5	139999196	140005177	1
ENSG00000085563	chr7	86970884	87180506	-1
ENSG00000131495	chr5	140005143	140007424	-1
ENSG00000120314	chr5	140024606	140030723	1
ENSG00000115306	chr2	54536958	54752086	1
ENSG00000164089	chr4	109882657	109903658	-1
ENSG00000112033	chr6	35418313	35503933	1
ENSG00000005022	chrX	118486435	118489386	1
ENSG00000005059	chr4	110700814	110829331	1
ENSG00000172345	chr15	79392069	79403579	-1
ENSG00000183496	chr15	80121183	80125416	-1
ENSG00000130254	chr19	5538011	5573938	-1
ENSG00000123739	chr4	110854140	110870660	-1
ENSG00000197195	chr14	64450893	64471666	1
ENSG00000115310	chr2	55052833	55131238	-1
ENSG00000108684	chr17	28364221	29507664	-1
ENSG00000157500	chr3	57236805	57282539	1
ENSG00000109534	chr4	110956115	110965340	1
ENSG00000196748	chr6	35852370	35855307	1
ENSG00000176485	chr11	63098825	63138471	-1
ENSG00000181291	chr17	29931881	29990450	1
ENSG00000166503	chr15	81597934	81667774	-1
ENSG00000174840	chr3	57517044	57522721	1
ENSG00000196959	chr16	54394267	54424576	-1
ENSG00000140600	chr15	81907287	82078495	1
ENSG00000058091	chr7	90063878	90677840	1
ENSG00000167733	chr19	5632035	5639532	1
ENSG00000156218	chr15	82113842	82499595	1
ENSG00000148606	chr10	79405912	79459265	-1
ENSG00000168005	chr11	63337436	63351727	1
ENSG00000112062	chr6	36103551	36186513	1
ENSG00000072518	chr11	63363471	63433621	1
ENSG00000127914	chr7	91408128	91577925	1
ENSG00000138660	chr4	113372392	113410652	1
ENSG00000171488	chr1	89871295	89953300	1
ENSG00000189136	chr15	82871431	82915030	-1
ENSG00000113205	chr5	140460418	140463590	1
ENSG00000073331	chr4	113437975	113582216	1
ENSG00000113211	chr5	140510023	140513052	1
ENSG00000176700	chr15	82975695	82985249	1
ENSG00000101883	chrX	119127053	119133875	-1
ENSG00000177485	chrX	119268635	119276279	1
ENSG00000197479	chr5	140559482	140561953	1
ENSG00000178403	chr4	113654125	113656777	-1
ENSG00000176340	chr11	63498655	63500590	1
ENSG00000196365	chr19	5642845	5671176	-1
ENSG00000138658	chr4	113730236	113777508	-1
ENSG00000165424	chr10	80812091	80875389	-1
ENSG00000081853	chr5	140790342	140872730	1
ENSG00000158290	chrX	119542476	119593712	-1
ENSG00000133315	chr11	63522607	63690109	-1
ENSG00000136888	chr9	116389815	116400962	1
ENSG00000166750	chr17	30594203	30618521	1
ENSG00000174898	chr19	5671688	5729739	1
ENSG00000115380	chr2	55946607	56004436	-1
ENSG00000154760	chr17	30786228	30799885	-1
ENSG00000097046	chr1	91739012	91763899	1
ENSG00000149761	chr11	63750338	63754063	1
ENSG00000159461	chr16	54952865	55016945	-1
ENSG00000173511	chr11	63758842	63762834	1
ENSG00000173486	chr11	63764989	63768262	1
ENSG00000156453	chr5	141212867	141238151	-1
ENSG00000149782	chr11	63775623	63791970	1
ENSG00000081791	chr5	141283593	141299900	1
ENSG00000001630	chr7	91579409	91601946	-1
ENSG00000173264	chr11	63809907	63813539	1
ENSG00000013561	chr5	141326621	141348934	1
ENSG00000172031	chr1	92268146	92301672	1
ENSG00000170788	chr10	82085844	82106489	-1
ENSG00000182450	chr11	63815369	63828817	1
ENSG00000100558	chr14	66923458	66948614	-1
ENSG00000133665	chr10	82094481	82117809	1
ENSG00000126432	chr11	63828023	63845858	1
ENSG00000174607	chr4	115739414	115817463	1
ENSG00000125148	chr16	55199997	55200909	1
ENSG00000122378	chr10	82157565	82182733	1
ENSG00000169715	chr16	55216888	55218523	1
ENSG00000173113	chr11	63840743	63841609	-1
ENSG00000100564	chr14	67125776	67136770	-1
ENSG00000140538	chr15	86203986	86600982	-1
ENSG00000131507	chr5	141468508	141513222	1
ENSG00000157259	chr7	91914701	91926678	1
ENSG00000108219	chr10	82204001	82270584	1
ENSG00000122484	chr1	92537193	92626317	1
ENSG00000187193	chr16	55267603	55275608	1
ENSG00000145819	chr5	142130156	142588769	1
ENSG00000162676	chr1	92712907	92725021	-1
ENSG00000113580	chr5	142637689	142795270	-1
ENSG00000051108	chr16	55523249	55535294	1
ENSG00000145817	chr5	143517924	143530387	-1
ENSG00000167779	chr12	51777703	51782395	1
ENSG00000186314	chr5	145118775	145195092	-1
ENSG00000062650	chr10	88184993	88271552	-1
ENSG00000140526	chr15	87432429	87546567	1
ENSG00000110076	chr11	64130222	64247236	-1
ENSG00000125652	chr19	6323444	6326040	1
ENSG00000139631	chr12	51837714	51860959	-1
ENSG00000068831	chr11	64250959	64269509	-1
ENSG00000138738	chr4	121835380	122063463	-1
ENSG00000104833	chr19	6445331	6453330	-1
ENSG00000125657	chr19	6482037	6486933	1
ENSG00000139626	chr12	51871377	51887267	-1
ENSG00000140521	chr15	87660577	87679030	-1
ENSG00000156639	chr6	37895285	38230375	1
ENSG00000125730	chr19	6628846	6671662	-1
ENSG00000140848	chr16	55684007	55739377	1
ENSG00000186867	chr4	122469917	122521631	-1
ENSG00000014641	chr2	63669608	63687832	1
ENSG00000056558	chr9	122704493	122730868	-1
ENSG00000173269	chr10	88685576	88707352	-1
ENSG00000182544	chr12	51931704	51934455	1
ENSG00000148672	chr10	88800227	88844603	-1
ENSG00000168066	chr11	64288654	64302817	-1
ENSG00000125733	chr19	6690707	6702526	1
ENSG00000102034	chrX	129026539	129072334	-1
ENSG00000166819	chr15	88008607	88023595	-1
ENSG00000005194	chr16	56019582	56038940	-1
ENSG00000108264	chr17	32841078	32911709	1
ENSG00000123737	chr4	122941922	122957626	1
ENSG00000141968	chr19	6723722	6808371	1
ENSG00000100632	chr14	68916601	68934774	-1
ENSG00000145868	chr5	147743739	147802592	1
ENSG00000185591	chr12	52060246	52096488	1
ENSG00000179833	chr2	64712260	64734550	-1
ENSG00000145386	chr4	122958002	122964505	-1
ENSG00000102978	chr16	56054052	56063422	1
ENSG00000197111	chr12	52132163	52159736	1
ENSG00000138686	chr4	122965089	123011092	-1
ENSG00000141141	chr17	33046526	33077600	-1
ENSG00000011523	chr2	65136999	65167618	1
ENSG00000138134	chr10	90629995	90723050	1
ENSG00000165675	chrX	129585031	129864889	-1
ENSG00000144744	chr3	69186572	69212214	-1
ENSG00000198369	chr2	65391492	65512815	-1
ENSG00000138741	chr4	123019633	123092285	-1
ENSG00000144746	chr3	69216780	69237927	1
ENSG00000169252	chr5	148186349	148188381	1
ENSG00000185043	chr15	88574482	88578168	-1
ENSG00000174100	chr17	33706517	33732627	1
ENSG00000104880	chr19	7351866	7443370	1
ENSG00000182768	chr15	88609899	88616447	1
ENSG00000196391	chr15	88696546	88706833	1
ENSG00000119865	chr2	68373647	68400347	-1
ENSG00000181004	chr4	123873307	123885547	1
ENSG00000140575	chr15	88732477	88846479	1
ENSG00000107798	chr10	90963306	91164294	-1
ENSG00000204923	chr2	68543011	68547894	-1
ENSG00000136848	chr9	123368983	123587630	1
ENSG00000145375	chr4	124063679	124455252	1
ENSG00000056661	chr17	34143676	34158084	-1
ENSG00000198816	chr19	7487004	7491912	1
ENSG00000164056	chr4	124537406	124544357	1
ENSG00000168070	chr11	64462279	64496133	-1
ENSG00000125691	chr17	34257644	34263579	-1
ENSG00000140854	chr16	56327161	56348663	1
ENSG00000152778	chr10	91164419	91170733	1
ENSG00000110025	chr11	64538230	64564618	1
ENSG00000152779	chr10	91180340	91285293	-1
ENSG00000155846	chr5	149090008	149207434	1
ENSG00000152782	chr10	91332726	91395195	-1
ENSG00000140859	chr16	56349630	56393940	-1
ENSG00000140564	chr15	89212889	89227691	1
ENSG00000198380	chr2	69405907	69467886	-1
ENSG00000164070	chr4	128922903	128973974	1
ENSG00000146670	chr11	64601503	64608100	-1
ENSG00000161642	chr12	53049187	53071337	-1
ENSG00000166188	chr16	56586074	56591263	-1
ENSG00000149823	chr11	64620259	64635756	1
ENSG00000076716	chrX	132262730	132376871	-1
ENSG00000113721	chr5	149473598	149515615	-1
ENSG00000102996	chr16	56616783	56638303	1
ENSG00000149806	chr11	64644679	64648237	-1
ENSG00000147257	chrX	132497448	132947332	-1
ENSG00000164715	chr7	97574133	97673537	1
ENSG00000164073	chr4	129061027	129106554	-1
ENSG00000138709	chr4	129201953	129362995	1
ENSG00000108306	chr17	34670374	34811424	-1
ENSG00000076924	chr19	7590417	7600451	-1
ENSG00000117505	chr1	93584066	93600732	1
ENSG00000183876	chr5	149656102	149662641	-1
ENSG00000165704	chrX	133421923	133462354	1
ENSG00000196367	chr7	98314049	98448775	1
ENSG00000164040	chr4	129409847	129429434	-1
ENSG00000011454	chr9	124743120	124906517	1
ENSG00000115998	chr2	70230523	70271655	-1
ENSG00000116001	chr2	70292320	70329251	-1
ENSG00000173825	chr11	64878866	64881523	1
ENSG00000180628	chr10	92912755	93034000	1
ENSG00000198901	chr15	89310279	89338814	-1
ENSG00000135424	chr12	54364640	54387949	-1
ENSG00000164587	chr5	149802945	149809490	-1
ENSG00000124641	chr6	41981070	41996855	-1
ENSG00000070614	chr5	149880623	149917966	1
ENSG00000141744	chr17	35077760	35080254	1
ENSG00000107854	chr10	93548049	93615012	1
ENSG00000161395	chr17	35080902	35097836	-1
ENSG00000044524	chr3	89239364	89613972	1
ENSG00000119599	chr14	72462838	72496109	1
ENSG00000112576	chr6	42010650	42124402	-1
ENSG00000075340	chr2	70742773	70848837	-1
ENSG00000013455	chr7	98761446	98801821	1
ENSG00000141736	chr17	35109780	35138441	1
ENSG00000151014	chr4	140156393	140186541	1
ENSG00000109381	chr4	140198321	140317822	-1
ENSG00000119522	chr9	125181754	125732252	-1
ENSG00000169379	chr3	95181672	95256811	1
ENSG00000117525	chr1	94767461	94779903	-1
ENSG00000143036	chr1	95058523	95133389	1
ENSG00000153130	chr4	141397890	141523158	1
ENSG00000117519	chr1	95135097	95165294	-1
ENSG00000153132	chr4	141529059	141568232	-1
ENSG00000205323	chr12	54437325	54497773	-1
ENSG00000136930	chr9	126155566	126217542	-1
ENSG00000179387	chr4	141664772	141694374	1
ENSG00000160917	chr7	98874499	98892930	1
ENSG00000198556	chr7	98908451	98934680	1
ENSG00000148200	chr9	126319380	126573410	-1
ENSG00000124383	chr2	71210952	71230738	1
ENSG00000188641	chr1	97315890	98159203	-1
ENSG00000065357	chr12	54611213	54634072	1
ENSG00000172057	chr17	35330822	35337380	-1
ENSG00000112624	chr6	42822674	42944274	1
ENSG00000164136	chr4	142777202	142874061	1
ENSG00000064225	chr3	99933842	99996026	1
ENSG00000172732	chr11	65384525	65390485	1
ENSG00000108344	chr17	35390586	35407738	1
ENSG00000184220	chr3	101019514	101380136	1
ENSG00000100767	chr14	72774008	72811098	1
ENSG00000136942	chr9	126659979	126664061	-1
ENSG00000117598	chr1	99128391	99243037	-1
ENSG00000117600	chr1	99502436	99547734	1
ENSG00000089505	chr16	65143971	65170535	1
ENSG00000124587	chr6	43039725	43054866	-1
ENSG00000175602	chr11	65414451	65415681	1
ENSG00000175592	chr11	65416268	65424573	-1
ENSG00000126351	chr17	35472678	35503644	1
ENSG00000175573	chr11	65440861	65443107	-1
ENSG00000175550	chr11	65443304	65445607	1
ENSG00000129675	chrX	135575372	135691169	-1
ENSG00000126368	chr17	35502567	35510499	-1
ENSG00000140931	chr16	65195436	65205296	1
ENSG00000116096	chr2	72968032	72972794	1
ENSG00000175294	chr11	65540800	65550564	-1
ENSG00000138468	chr3	102525807	102714757	-1
ENSG00000124702	chr6	43089955	43097010	1
ENSG00000175229	chr11	65564815	65573227	-1
ENSG00000037749	chr5	153398752	153414783	1
ENSG00000104976	chr19	7891229	7904843	1
ENSG00000146833	chr7	99325973	99355090	-1
ENSG00000135631	chr2	73154019	73193654	-1
ENSG00000094804	chr17	35697672	35712939	1
ENSG00000129682	chrX	137541401	137894912	-1
ENSG00000178531	chr19	7895372	7897051	-1
ENSG00000104980	chr19	7897604	7914538	-1
ENSG00000119673	chr14	73105516	73112110	1
ENSG00000175115	chr11	65594400	65768789	1
ENSG00000106261	chr7	99451155	99473339	1
ENSG00000135617	chr2	73308644	73313864	-1
ENSG00000135625	chr2	73371574	73374118	-1
ENSG00000156875	chr1	100276377	100321515	1
ENSG00000113196	chr5	153834726	153838017	-1
ENSG00000176273	chr10	95643720	95652480	1
ENSG00000144034	chr2	73810509	73818021	-1
ENSG00000044090	chr6	43113336	43129632	-1
ENSG00000081154	chr3	102775730	102795969	1
ENSG00000166508	chr7	99528340	99537363	-1
ENSG00000142449	chr19	8036287	8118650	-1
ENSG00000141753	chr17	35853202	35867507	1
ENSG00000119969	chr10	96295564	96363652	1
ENSG00000114391	chr3	102882626	102888259	-1
ENSG00000155508	chr5	154218299	154236544	1
ENSG00000112651	chr6	43129745	43135220	-1
ENSG00000135482	chr12	54798297	54802545	1
ENSG00000139641	chr12	54808302	54824719	1
ENSG00000182504	chr3	102926177	102972095	1
ENSG00000082516	chr5	154247169	154297941	-1
ENSG00000174871	chr11	65802272	65808259	1
ENSG00000213424	chr17	36038575	36074934	-1
ENSG00000112655	chr6	43152007	43237435	1
ENSG00000172831	chr16	65525848	65536473	1
ENSG00000196465	chr12	54832471	54838027	1
ENSG00000170017	chr3	106568403	106778433	1
ENSG00000182195	chrX	140097596	140098976	-1
ENSG00000174684	chr11	65869422	65871737	-1
[truncated: 1,001 more rows]

## Sheet: Background other TFs
EnsemblGeneID	chr	start	end	strand
ENSG00000197921	chr1	2450044	2451544	-1
ENSG00000121903	chr1	33710833	33734582	1
ENSG00000198160	chr1	67153227	67226890	1
ENSG00000143842	chr1	202308866	202363490	1
ENSG00000197472	chr1	245175472	245237981	-1
ENSG00000188290	chr1	924208	925333	-1
ENSG00000157933	chr1	2149994	2229316	1
ENSG00000078900	chr1	3558989	3639716	1
ENSG00000069812	chr1	6395065	6407317	-1
ENSG00000204859	chr1	6562698	6571926	1
ENSG00000142599	chr1	8335053	8800286	-1
ENSG00000116731	chr1	13899322	14024162	1
ENSG00000116809	chr1	16140953	16175191	-1
ENSG00000184895	chrY	2714896	2715740	-1
ENSG00000067646	chrY	2863322	2910547	1
ENSG00000185252	chr22	19078480	19092752	1
ENSG00000215452	chr20	44476278	44521322	-1
ENSG00000177732	chr20	254239	258865	1
ENSG00000184677	chr1	22650931	22727567	1
ENSG00000125878	chr20	532441	538953	-1
ENSG00000215397	chr20	590241	604823	-1
ENSG00000197701	chr4	43227	78099	1
ENSG00000177426	chr18	3437738	3448409	1
ENSG00000125945	chr1	23558528	23568944	-1
ENSG00000198081	chr18	5279018	5286039	-1
ENSG00000007968	chr1	23705509	23730300	-1
ENSG00000117318	chr1	23757043	23758872	-1
ENSG00000154727	chr21	26028752	26066642	1
ENSG00000088876	chr20	2410463	2453165	-1
ENSG00000158055	chr1	24513251	24563559	1
ENSG00000156273	chr21	29593091	29656088	1
ENSG00000197779	chrX	47581245	47675904	1
ENSG00000020633	chr1	25098589	25164197	-1
ENSG00000100829	chr14	22834970	22841897	-1
ENSG00000206083	chr14	23069458	23074374	-1
ENSG00000175322	chr18	14094724	14122429	-1
ENSG00000141448	chr18	18003414	18036225	1
ENSG00000139515	chr13	27392157	27397394	1
ENSG00000142684	chr1	26368997	26369941	1
ENSG00000165556	chr13	27434281	27441317	-1
ENSG00000196793	chr10	43371798	43390038	-1
ENSG00000005801	chr11	3336584	3356991	-1
ENSG00000174197	chr15	39739936	39849431	1
ENSG00000176083	chr1	26560713	26571853	-1
ENSG00000172262	chr5	43157399	43211578	1
ENSG00000161940	chr17	6867093	6872541	1
ENSG00000164631	chr7	6694592	6713091	-1
ENSG00000095951	chr6	12120557	12273218	1
ENSG00000184058	chr22	18124226	18151110	1
ENSG00000179111	chr17	7965614	7968127	-1
ENSG00000205189	chr8	81560574	81595322	1
ENSG00000133740	chr8	86276908	86313977	1
ENSG00000204789	chr6	27433584	27447283	-1
ENSG00000197062	chr6	28342872	28353953	1
ENSG00000120693	chr13	36316968	36392375	-1
ENSG00000157613	chr11	46255804	46299546	1
ENSG00000164920	chr8	100025846	100033508	1
ENSG00000063587	chrX	152252807	152271578	1
ENSG00000137310	chr6	31234282	31239971	1
ENSG00000186487	chr2	1771894	2314052	-1
ENSG00000099949	chr22	19666558	19683325	1
ENSG00000181827	chr15	54166770	54258774	-1
ENSG00000186812	chr18	31075017	31092323	1
ENSG00000118267	chr18	31124244	31144728	1
ENSG00000172466	chr18	31169948	31178405	-1
ENSG00000186496	chr18	31200659	31211299	-1
ENSG00000007866	chr6	35549354	35572790	-1
ENSG00000120690	chr13	40404170	40491450	-1
ENSG00000164048	chr3	48257600	48287481	1
ENSG00000162419	chr1	28867831	28918452	1
ENSG00000157554	chr21	38673819	38955488	-1
ENSG00000157557	chr21	39099101	39118749	1
ENSG00000181135	chr8	144824516	144849514	1
ENSG00000139154	chr12	19483900	19566440	1
ENSG00000103495	chr16	29725356	29730003	1
ENSG00000173153	chr11	63829620	63840786	1
ENSG00000113658	chr5	135496435	135546321	1
ENSG00000179965	chr16	30326437	30338229	1
ENSG00000102870	chr16	30697279	30705990	-1
ENSG00000157657	chr9	115678380	115852284	1
ENSG00000102804	chr13	43905661	44048701	-1
ENSG00000125850	chr20	17952796	17986521	-1
ENSG00000152926	chr7	64074720	64088849	-1
ENSG00000125846	chr20	18217121	18245640	1
ENSG00000078043	chr18	42646058	42751464	-1
ENSG00000131127	chr4	321622	359047	1
ENSG00000177125	chr9	128662765	128687978	1
ENSG00000198169	chr8	145917715	145951659	-1
ENSG00000172748	chr8	172200	187342	1
ENSG00000172006	chr19	2770917	2786469	1
ENSG00000141956	chr21	42091454	42172660	-1
ENSG00000144747	chr3	69151670	69184174	-1
ENSG00000173276	chr21	42280009	42303544	-1
ENSG00000154832	chr18	46062717	46068690	-1
ENSG00000187792	chr22	22413773	22423279	-1
ENSG00000125812	chr20	23290819	23309310	1
ENSG00000141646	chr18	46810611	46865413	1
ENSG00000175105	chr3	88270952	88276504	1
ENSG00000171056	chr8	10618688	10625432	-1
ENSG00000188994	chr6	87922002	88030123	1
ENSG00000170653	chr12	52196111	52306405	-1
ENSG00000077150	chr10	104144219	104152271	1
ENSG00000188095	chr15	88120593	88122979	1
ENSG00000136574	chr8	11599162	11654918	1
ENSG00000109685	chr4	1842921	1953732	1
ENSG00000160062	chr1	32777359	32844129	1
ENSG00000137504	chr11	85049533	85053794	-1
ENSG00000068305	chr15	97923712	98074131	1
ENSG00000130684	chr20	25602851	25625469	-1
ENSG00000074657	chr18	54681041	54804663	1
ENSG00000123411	chr12	54699371	54718486	1
ENSG00000123933	chr4	2218958	2233537	-1
ENSG00000134438	chr18	55086733	55091605	-1
ENSG00000160199	chr21	43267712	43326757	1
ENSG00000125968	chr20	29656753	29657974	1
ENSG00000070476	chr3	127639135	127677452	-1
ENSG00000163067	chr2	95194910	95213792	1
ENSG00000166526	chr7	99499787	99517299	-1
ENSG00000130544	chr19	7020471	7038979	1
ENSG00000126003	chr20	30243968	30259192	-1
ENSG00000010818	chr6	143114297	143308031	-1
ENSG00000063438	chr5	324736	491392	1
ENSG00000160224	chr21	44530191	44542486	1
ENSG00000114126	chr3	143153034	143295497	-1
ENSG00000100219	chr22	27520549	27526560	-1
ENSG00000064218	chr9	966964	981732	1
ENSG00000173253	chr9	1040354	1047552	1
ENSG00000168826	chr4	4342879	4374410	1
ENSG00000163132	chr4	4912293	4916557	1
ENSG00000102554	chr13	72530931	72549654	1
ENSG00000118922	chr13	73158151	73606067	-1
ENSG00000116819	chr1	35811558	35833512	1
ENSG00000080298	chr9	3214649	3515983	-1
ENSG00000107249	chr9	3814128	4290035	-1
ENSG00000067082	chr10	3811260	3817455	-1
ENSG00000137265	chr6	336760	356193	1
ENSG00000165804	chr14	20628076	20636639	-1
ENSG00000169926	chr15	29406375	29457393	1
ENSG00000101412	chr20	31727147	31737871	-1
ENSG00000131061	chr20	31783124	31843736	1
ENSG00000164379	chr6	1257675	1259981	1
ENSG00000137273	chr6	1335068	1340831	1
ENSG00000054598	chr6	1555680	1559126	1
ENSG00000198551	chr19	11569264	11590939	1
ENSG00000171295	chr19	11786107	11807016	1
ENSG00000197647	chr19	11986575	12007491	-1
ENSG00000151702	chr11	128069199	128187520	1
ENSG00000196323	chr11	129597423	129689817	-1
ENSG00000132010	chr19	12103803	12112140	-1
ENSG00000197857	chr19	12196503	12266637	-1
ENSG00000196826	chr19	12433373	12523327	-1
ENSG00000179388	chr8	22601119	22606760	-1
ENSG00000165821	chr14	21059074	21075177	-1
ENSG00000198767	chrX	21784026	21786766	1
ENSG00000167034	chr8	23592878	23596395	-1
ENSG00000178177	chr4	17453942	17632477	-1
ENSG00000173545	chr5	16504629	16518898	-1
ENSG00000188786	chr1	38047827	38097879	-1
ENSG00000005889	chrX	24077783	24144127	1
ENSG00000185507	chr11	602555	605999	-1
ENSG00000100105	chr22	30051790	30072249	-1
ENSG00000005513	chr16	971809	976979	1
ENSG00000169297	chrX	30232507	30237413	-1
ENSG00000124782	chr6	7052829	7197212	1
ENSG00000177030	chr11	634225	685740	-1
ENSG00000168214	chr4	25930430	26045851	1
ENSG00000175727	chr12	121001143	121194916	1
ENSG00000134107	chr3	4996208	5001861	1
ENSG00000011451	chr19	15393910	15420118	-1
ENSG00000175329	chr22	33792130	33813376	1
ENSG00000186918	chr8	28259023	28299896	-1
ENSG00000163909	chr1	39861691	39877935	-1
ENSG00000109787	chr4	38342212	38376791	1
ENSG00000171843	chr9	20335074	20612517	-1
ENSG00000025293	chr20	33823337	34001702	1
ENSG00000116990	chr1	40133685	40140274	-1
ENSG00000092067	chr14	22656387	22658665	-1
ENSG00000176399	chr9	22436840	22442472	1
ENSG00000196453	chr7	148759394	148788986	-1
ENSG00000117000	chr1	40399648	40479178	1
ENSG00000187801	chr1	40688366	40701975	1
ENSG00000187815	chr1	40715474	40734602	1
ENSG00000117010	chr1	40769820	40786423	1
ENSG00000066136	chr1	40929952	41009864	1
ENSG00000183734	chr11	2246305	2248758	-1
ENSG00000164900	chr7	150476609	150495568	-1
ENSG00000112242	chr6	20510377	20601921	1
ENSG00000070444	chr17	2234105	2251008	-1
ENSG00000213988	chr19	19837714	19865292	1
ENSG00000197124	chr19	19976227	20011277	-1
ENSG00000127124	chr1	41744623	42156965	-1
ENSG00000104777	chr19	20049803	20089948	1
ENSG00000160229	chr19	20139023	20169892	1
ENSG00000198153	chr19	20519337	20528484	-1
ENSG00000198815	chr1	42414797	42574135	-1
ENSG00000111206	chr12	2837113	2856564	-1
ENSG00000160352	chr19	21056849	21092975	1
ENSG00000197013	chr19	21480277	21512919	1
ENSG00000197020	chr19	21697408	21742170	-1
ENSG00000197905	chr12	2938757	3020103	1
ENSG00000086102	chr9	33280510	33361154	1
ENSG00000065978	chr1	42920659	42940660	1
ENSG00000167967	chr16	2213568	2225744	1
ENSG00000197360	chr19	22365739	22378157	-1
ENSG00000167232	chr19	23332341	23370109	-1
ENSG00000116044	chr2	177803279	177965671	-1
ENSG00000147124	chrX	47191352	47227289	-1
ENSG00000164011	chr1	43084867	43090735	1
ENSG00000132170	chr3	12304070	12450855	1
ENSG00000129535	chr14	23619156	23654063	-1
ENSG00000126767	chrX	47379864	47394964	-1
ENSG00000140265	chr15	41437662	41449550	-1
ENSG00000147118	chrX	47719195	47815739	-1
ENSG00000174306	chr20	39240502	39362153	-1
ENSG00000146587	chr7	4989875	5075645	1
ENSG00000198176	chr13	113287057	113343500	1
ENSG00000186020	chr19	41727140	41756030	-1
ENSG00000181315	chr6	26744498	26767742	-1
ENSG00000197808	chr19	41820123	41849579	-1
ENSG00000198453	chr19	42099074	42134290	1
ENSG00000130182	chr16	3078896	3082862	-1
ENSG00000100146	chr22	36698253	36713375	-1
ENSG00000122386	chr16	3102564	3110517	1
ENSG00000189164	chr19	42553899	42572621	1
ENSG00000096654	chr6	27526506	27548858	-1
ENSG00000085644	chr16	3125140	3132805	1
ENSG00000177463	chr3	14964240	15065784	1
ENSG00000010539	chr16	3212326	3225412	-1
ENSG00000101057	chr20	41729123	41778536	1
ENSG00000006194	chr16	3273488	3281456	1
ENSG00000197279	chr6	28154551	28165320	1
ENSG00000196812	chr6	28200366	28205833	1
ENSG00000162086	chr16	3295487	3308575	1
ENSG00000198315	chr6	28217695	28233215	1
ENSG00000185022	chr22	36927944	36942456	1
ENSG00000137185	chr6	28301049	28309239	1
ENSG00000140987	chr16	3372086	3391031	-1
ENSG00000187626	chr6	28320388	28328023	-1
ENSG00000108509	chr17	4812017	4831655	-1
ENSG00000103343	chr16	3391245	3399361	1
ENSG00000167981	chr16	3426107	3433498	-1
ENSG00000197657	chr6	28400493	28429951	-1
ENSG00000189298	chr6	28425738	28444527	1
ENSG00000102145	chrX	48529906	48537660	1
ENSG00000158691	chr6	28454711	28475490	-1
ENSG00000019549	chr8	49992802	49996852	-1
ENSG00000101076	chr20	42417855	42493444	1
ENSG00000180787	chr17	4922478	4940392	1
ENSG00000167840	chr17	4949757	4967121	-1
ENSG00000197935	chr6	29070573	29081016	-1
ENSG00000155545	chr5	56251186	56292377	-1
ENSG00000126746	chr12	6645904	6668930	-1
ENSG00000115568	chr2	219210883	219232599	-1
ENSG00000090447	chr16	4247189	4263002	-1
ENSG00000176232	chr19	49011742	49044703	1
ENSG00000126603	chr16	4304763	4329596	1
ENSG00000167380	chr19	49354190	49373676	1
ENSG00000164736	chr8	55533048	55535484	1
ENSG00000167383	chr19	49622266	49644505	-1
ENSG00000104856	chr19	50196539	50233292	1
ENSG00000100968	chr14	23907094	23918645	1
ENSG00000181690	chr8	57236037	57286392	-1
ENSG00000160007	chr19	52113773	52196472	1
ENSG00000149054	chr11	6904230	6962045	1
ENSG00000149050	chr11	6977125	6998117	-1
ENSG00000068323	chrX	48771186	48787934	-1
ENSG00000124232	chr20	43368905	43379876	1
ENSG00000103199	chr16	4738241	4757167	-1
ENSG00000107175	chr9	35722317	35727004	1
ENSG00000128272	chr22	38246515	38248637	1
ENSG00000174738	chr3	23961810	23996240	1
ENSG00000151090	chr3	24134709	24511317	-1
ENSG00000106511	chr7	15617368	15692833	-1
ENSG00000166478	chr11	9438645	9506647	1
ENSG00000049768	chrX	48994354	49008232	-1
ENSG00000163508	chr3	27732892	27738789	-1
ENSG00000106546	chr7	17304832	17349400	1
ENSG00000111704	chr12	7833262	8174371	1
ENSG00000065970	chr12	8076626	8099384	1
ENSG00000105866	chr7	21434192	21520965	1
ENSG00000174282	chr17	7303423	7328241	-1
ENSG00000132773	chr1	45577929	45581961	1
ENSG00000167074	chr22	40107909	40125272	1
ENSG00000131408	chr19	55571515	55578030	1
ENSG00000198026	chr20	44010700	44034240	-1
ENSG00000153560	chr3	33404835	33456874	-1
ENSG00000129194	chr17	7432222	7434212	-1
ENSG00000141510	chr17	7512445	7531642	-1
ENSG00000198566	chr9	40761413	40782063	-1
ENSG00000133794	chr11	13255901	13365384	1
ENSG00000198911	chr22	40559063	40633254	1
ENSG00000197497	chr19	58357493	58388415	-1
ENSG00000060138	chr12	10742956	10767171	-1
ENSG00000050344	chr7	26158385	26192430	1
ENSG00000164683	chr8	80838801	80842653	-1
ENSG00000164684	chr8	81713324	81949571	-1
ENSG00000198185	chr20	44563116	44575605	-1
ENSG00000139083	chr12	11694055	11939588	1
ENSG00000178175	chr5	71774990	71839005	-1
ENSG00000100207	chr22	40885963	40941389	-1
ENSG00000111269	chr12	12656098	12689308	1
ENSG00000134852	chr4	55993417	56107754	-1
ENSG00000119138	chr9	72189333	72219393	-1
ENSG00000115738	chr2	8736791	8742034	1
ENSG00000129152	chr11	17697686	17700251	1
ENSG00000137871	chr15	54709671	54813576	-1
ENSG00000084093	chr4	57468799	57493097	1
ENSG00000150051	chr10	28001812	28074753	-1
ENSG00000134317	chr2	10001257	10059854	1
ENSG00000162367	chr1	47454550	47469974	-1
ENSG00000172059	chr2	10101133	10112414	1
ENSG00000007237	chr17	9754651	10042593	-1
ENSG00000177873	chr3	40493641	40504881	1
ENSG00000177842	chr3	40522534	40534042	1
ENSG00000172888	chr3	40541373	40556047	1
ENSG00000197025	chr19	61571500	61581515	1
ENSG00000183621	chr10	31173569	31360860	-1
ENSG00000186272	chr19	62614341	62625119	1
ENSG00000105136	chr19	62678800	62697860	1
ENSG00000148516	chr10	31648148	31856740	1
ENSG00000102349	chrX	56275632	56328252	1
ENSG00000169016	chr2	11501952	11523748	-1
ENSG00000179909	chr19	62900547	62912370	-1
ENSG00000083828	chr19	62972837	63003774	1
ENSG00000196724	chr19	62988825	63138552	-1
ENSG00000171606	chr19	63386208	63416739	1
ENSG00000124201	chr20	47288858	47328163	-1
ENSG00000182983	chr3	42922406	42933958	1
ENSG00000185219	chr3	44457410	44472885	-1
ENSG00000124216	chr20	48032934	48038825	1
ENSG00000196345	chr3	44571717	44599975	1
ENSG00000144792	chr3	44601460	44612561	1
ENSG00000186448	chr3	44630802	44664967	1
ENSG00000169981	chr3	44665237	44677286	1
ENSG00000172216	chr20	48240798	48242611	1
ENSG00000196653	chr3	44729142	44740325	1
ENSG00000186446	chr3	44746128	44753579	1
ENSG00000169083	chrX	66680599	66860844	1
ENSG00000134323	chr2	15998134	16004579	1
ENSG00000101126	chr20	48938992	48981157	-1
ENSG00000101096	chr20	49438571	49592665	-1
ENSG00000186951	chr22	44925163	45018317	1
ENSG00000154957	chr17	11821487	11841414	-1
ENSG00000123095	chr12	26164228	26169113	-1
ENSG00000120963	chr8	102278444	102287136	-1
ENSG00000083307	chr8	102574162	102750995	1
ENSG00000029153	chr12	27377255	27464733	1
ENSG00000095794	chr10	35455807	35541892	1
ENSG00000100426	chr22	48633533	48668094	1
ENSG00000187607	chr17	15543780	15588817	1
ENSG00000155090	chr8	103730189	103737128	-1
ENSG00000087510	chr20	54637765	54647743	1
ENSG00000198105	chr10	38131786	38186492	-1
ENSG00000175395	chr10	38278801	38305561	-1
ENSG00000189180	chr10	38339578	38396285	1
ENSG00000075407	chr10	38423281	38452282	1
ENSG00000196693	chr10	42404561	42454049	-1
ENSG00000143006	chr1	53697660	53705746	1
ENSG00000174332	chr1	53744494	53972465	-1
ENSG00000141040	chr17	16395426	16413245	-1
ENSG00000197566	chr17	16464785	16497883	-1
ENSG00000198298	chr10	43421861	43433357	1
ENSG00000169740	chr10	43459314	43464332	-1
ENSG00000135374	chr11	34456918	34491906	-1
ENSG00000135373	chr11	34599244	34639657	1
ENSG00000116017	chr19	877037	923781	1
ENSG00000165512	chr10	44815928	44820779	1
ENSG00000155592	chr16	25154827	25176343	-1
ENSG00000072310	chr17	17655794	17681050	-1
ENSG00000180357	chr15	62578672	62765320	1
ENSG00000204366	chr6	31975373	31977748	-1
ENSG00000165388	chr10	47975081	47993866	1
ENSG00000138073	chr2	27207131	27211046	-1
ENSG00000052850	chr11	44238570	44288195	-1
ENSG00000165030	chr9	93211148	93225965	-1
ENSG00000168477	chr6	32084175	32185131	-1
ENSG00000178764	chr8	123863082	124055936	1
ENSG00000177606	chr1	59019048	59022587	-1
ENSG00000165156	chr8	124329878	124355728	-1
ENSG00000163795	chr2	27453603	27457097	-1
ENSG00000175213	chr11	46678944	46684037	1
ENSG00000122145	chrX	79156911	79173924	1
ENSG00000127081	chr9	94648173	94680111	-1
ENSG00000180938	chr8	126054733	126060809	1
ENSG00000178665	chr7	55922643	55976959	1
ENSG00000136997	chr8	128816862	128822853	1
ENSG00000198522	chr2	27659397	27699465	1
ENSG00000204304	chr6	32260488	32265941	-1
ENSG00000130700	chr20	60471948	60484421	-1
ENSG00000131668	chr9	95753734	95757474	-1
ENSG00000025434	chr11	47227043	47246972	1
ENSG00000173041	chr7	63617701	63660923	-1
ENSG00000147180	chrX	84385653	84415022	1
ENSG00000075426	chr2	28469173	28493683	1
ENSG00000175787	chr9	96061399	96105106	1
ENSG00000196247	chr7	63763946	63808836	1
ENSG00000129911	chr19	1803398	1814564	-1
ENSG00000197008	chr7	63892241	63931140	1
ENSG00000108064	chr10	59815182	59830161	1
ENSG00000198039	chr7	64001055	64029390	1
ENSG00000146757	chr7	64476203	64503432	1
ENSG00000101190	chr20	60942913	60963560	-1
ENSG00000066336	chr11	47332988	47356674	-1
ENSG00000111424	chr12	46521589	46585081	-1
ENSG00000081386	chr9	98557968	98580159	-1
ENSG00000138311	chr10	63803957	64101777	1
ENSG00000188801	chr9	98999356	99002043	-1
ENSG00000122877	chr10	64241763	64246133	-1
ENSG00000167528	chr12	47020178	47030821	-1
ENSG00000149922	chr16	30004583	30010709	-1
ENSG00000197162	chr16	30008266	30504511	-1
ENSG00000186300	chr19	2792473	2808682	1
ENSG00000172000	chr19	2818333	2829501	1
ENSG00000175691	chr19	2847754	2895931	-1
ENSG00000009950	chr7	72645460	72676806	-1
ENSG00000171970	chr19	2851955	2869465	1
ENSG00000101216	chr20	61689399	61728838	-1
ENSG00000204231	chr6	33269343	33276410	-1
ENSG00000178919	chr9	99655358	99658807	1
ENSG00000181638	chr8	144400484	144430474	1
ENSG00000185730	chr8	144444971	144451539	1
ENSG00000125347	chr5	131846679	131854333	-1
ENSG00000115816	chr2	37282287	37312248	-1
ENSG00000141905	chr19	3310616	3414603	1
ENSG00000180035	chr16	30314556	30318928	1
ENSG00000130584	chr20	61845463	61933041	-1
ENSG00000204210	chr6	33390174	33393488	-1
ENSG00000119508	chr9	101623958	101668994	1
ENSG00000156853	chr16	30522203	30529192	-1
ENSG00000197283	chr6	33495919	33533296	1
ENSG00000186660	chr11	58103225	58149778	1
ENSG00000203883	chr20	62149525	62151426	-1
ENSG00000006704	chr7	73506056	73654846	1
ENSG00000122859	chr10	71001797	71003128	-1
ENSG00000136870	chr9	103200976	103212763	1
ENSG00000162624	chr1	75366707	75399806	1
ENSG00000081059	chr5	133478301	133511819	1
ENSG00000185122	chr8	145486088	145509187	1
ENSG00000170616	chr8	145525262	145530751	-1
ENSG00000100644	chr14	61231992	61284729	1
ENSG00000123576	chrX	103381376	103386244	-1
ENSG00000167394	chr16	30979672	30993005	-1
ENSG00000167395	chr16	30993263	31002327	1
ENSG00000069011	chr5	134391368	134397887	-1
ENSG00000036549	chr1	77802779	77921692	-1
ENSG00000152518	chr2	43304210	43307249	-1
ENSG00000181965	chr5	134897871	134899538	-1
ENSG00000160973	chr8	145669925	145672526	-1
ENSG00000157514	chrX	106843107	106905827	-1
ENSG00000123268	chr12	49444128	49500327	1
ENSG00000197363	chr8	145995065	146006265	1
ENSG00000147789	chr8	146023749	146042367	1
ENSG00000196150	chr8	146076625	146097650	-1
ENSG00000170631	chr8	146126550	146147078	-1
ENSG00000136826	chr9	109286954	109291576	-1
ENSG00000135457	chr12	49774891	49852931	-1
ENSG00000184271	chr12	49869232	49897744	-1
ENSG00000178951	chr19	3996217	4017816	-1
ENSG00000116016	chr2	46378067	46467339	1
ENSG00000060566	chr19	4104629	4124050	1
ENSG00000120738	chr5	137829080	137832903	1
ENSG00000185947	chr16	31792627	31836123	1
ENSG00000123358	chr12	50718761	50739552	1
ENSG00000109320	chr4	103641518	103757506	1
ENSG00000185670	chr11	61931800	62278207	-1
ENSG00000173258	chr9	113327260	113379945	1
ENSG00000170802	chr2	48395299	48459938	1
ENSG00000140009	chr14	63620703	63830881	-1
ENSG00000136866	chr9	114843995	114858817	-1
ENSG00000089775	chr14	64023310	64041055	-1
ENSG00000126804	chr14	64040456	64070161	1
ENSG00000135164	chr7	86619664	86663580	1
ENSG00000010244	chr17	27701263	27738893	1
ENSG00000138795	chr4	109188150	109309027	-1
ENSG00000065029	chr6	35335427	35371740	1
ENSG00000112033	chr6	35418313	35503933	1
ENSG00000186416	chrX	118606328	118623874	-1
ENSG00000125952	chr14	64542645	64638980	-1
ENSG00000169594	chr15	81715659	81744472	-1
ENSG00000176371	chr15	82945253	82967951	1
ENSG00000167771	chr11	63435303	63440892	-1
ENSG00000166716	chr15	83126889	83150663	1
ENSG00000177485	chrX	119268635	119276279	1
ENSG00000010030	chr6	36429976	36476392	-1
ENSG00000087903	chr19	5944175	6061554	-1
ENSG00000162924	chr2	60962256	61003682	1
ENSG00000162676	chr1	92712907	92725021	-1
ENSG00000113580	chr5	142637689	142795270	-1
ENSG00000130382	chr19	6161393	6230959	-1
ENSG00000138738	chr4	121835380	122063463	-1
ENSG00000091010	chr5	145698780	145700276	1
ENSG00000172819	chr12	51890621	51912303	-1
ENSG00000102034	chrX	129026539	129072334	-1
ENSG00000185591	chr12	52060246	52096488	1
ENSG00000140548	chr15	88345756	88425029	1
ENSG00000198816	chr19	7487004	7491912	1
ENSG00000168062	chr11	64511992	64521093	-1
ENSG00000001167	chr6	41148688	41174713	1
ENSG00000106852	chr9	124004677	124031041	-1
ENSG00000123405	chr12	52972167	52975811	-1
ENSG00000166188	chr16	56586074	56591263	-1
ENSG00000180535	chr7	97679502	97680207	1
ENSG00000113722	chr5	149526556	149544187	1
ENSG00000117505	chr1	93584066	93600732	1
ENSG00000112561	chr6	41759694	41811975	-1
ENSG00000059728	chr2	69995707	70023581	1
ENSG00000171448	chr9	124720200	124733600	-1
ENSG00000171532	chr17	35013548	35017701	-1
ENSG00000133884	chr11	64857922	64877027	1
ENSG00000123307	chr12	53699889	53707486	1
ENSG00000186376	chrX	134247386	134305623	-1
ENSG00000173275	chrX	134306387	134325004	1
ENSG00000109381	chr4	140198321	140317822	-1
ENSG00000124496	chr6	42300647	42527767	-1
ENSG00000145908	chr5	150254157	150264735	-1
ENSG00000116035	chr2	70981228	71014081	1
ENSG00000173039	chr11	65177649	65186959	-1
ENSG00000161405	chr17	35174724	35273967	-1
ENSG00000136931	chr9	126283337	126309520	-1
ENSG00000172818	chr11	65311105	65321259	1
ENSG00000148200	chr9	126319380	126573410	-1
ENSG00000160908	chr7	98928799	98935856	-1
ENSG00000196652	chr7	98940209	98969380	1
ENSG00000197343	chr7	98993981	99012008	1
ENSG00000197037	chr7	99052507	99067966	1
ENSG00000175592	chr11	65416268	65424573	-1
ENSG00000126351	chr17	35472678	35503644	1
ENSG00000175550	chr11	65443304	65445607	1
ENSG00000126368	chr17	35502567	35510499	-1
ENSG00000154227	chr15	98758123	98902448	-1
ENSG00000135638	chr2	72996770	73015528	1
ENSG00000106261	chr7	99451155	99473339	1
ENSG00000131759	chr17	35718972	35767420	1
ENSG00000166529	chr7	99485353	99507322	1
ENSG00000135625	chr2	73371574	73374118	-1
ENSG00000113196	chr5	153834726	153838017	-1
ENSG00000066422	chr3	102850981	102878607	-1
ENSG00000156030	chr14	73251587	73323649	-1
ENSG00000119725	chr14	73423339	73468556	1
ENSG00000067955	chr16	65620551	65692457	1
ENSG00000169155	chr9	128607126	128639203	1
ENSG00000151623	chr4	149219370	149582973	-1
ENSG00000114439	chr3	108724480	109007396	1
ENSG00000112658	chr6	43246898	43257219	1
ENSG00000039600	chr5	156985265	157012006	-1
ENSG00000205250	chr16	65783569	65790322	1
ENSG00000166925	chr7	99902080	99914838	-1
ENSG00000196152	chr9	129226482	129247471	1
ENSG00000170581	chr12	55021651	55040176	-1
ENSG00000171467	chr6	43407491	43445159	-1
ENSG00000179528	chr2	74578153	74583951	-1
ENSG00000115297	chr2	74595119	74597396	1
ENSG00000102974	chr16	66153965	66230584	1
ENSG00000133250	chr19	8481463	8485044	-1
ENSG00000130803	chr19	9112073	9135089	1
ENSG00000188321	chr19	9295873	9315519	1
ENSG00000166860	chr12	55678885	55686497	-1
ENSG00000174652	chr19	9384272	9407234	-1
ENSG00000152284	chr2	85214245	85391012	1
ENSG00000130818	chr19	9499683	9510303	-1
ENSG00000197961	chr19	9537292	9556209	-1
ENSG00000171469	chr19	9580140	9592899	-1
ENSG00000171466	chr19	9620363	9646734	-1
ENSG00000173757	chr17	37604722	37681950	-1
ENSG00000196233	chr10	98582029	98708680	1
ENSG00000170345	chr14	74815284	74818685	1
ENSG00000126561	chr17	37693091	37717484	1
ENSG00000156127	chr14	75058537	75083086	1
ENSG00000168610	chr17	37718869	37794039	-1
ENSG00000072736	chr16	66676876	66818301	1
ENSG00000108788	chr17	37972604	37978746	1
ENSG00000111087	chr12	56140201	56152312	1
ENSG00000096401	chr6	44463457	44525608	1
ENSG00000175197	chr12	56196640	56200567	-1
ENSG00000183072	chr5	172591744	172594868	-1
ENSG00000108799	chr17	38105820	38150574	-1
ENSG00000120149	chr5	174084181	174090507	1
ENSG00000144852	chr3	120982021	121020021	1
ENSG00000165462	chr11	71627772	71632852	-1
ENSG00000175832	chr17	38960738	38979288	-1
ENSG00000144026	chr2	95177127	95188990	-1
ENSG00000148337	chr9	129968165	130006483	-1
ENSG00000108312	chr17	39637928	39653776	-1
ENSG00000105856	chr7	106596696	106630209	1
ENSG00000156150	chr1	110404520	110414845	-1
ENSG00000168310	chr4	185545886	185632697	-1
ENSG00000167377	chr16	70039001	70053651	-1
ENSG00000179059	chr4	189153919	189163193	1
ENSG00000163848	chr3	126284172	126576785	-1
ENSG00000169131	chr5	178071137	178090309	-1
ENSG00000178338	chr5	178219560	178244614	1
ENSG00000198939	chr5	178255522	178292816	1
ENSG00000178187	chr5	178300830	178326040	1
ENSG00000177932	chr5	178420022	178443029	1
ENSG00000184517	chr16	73739922	73763630	1
ENSG00000163884	chr3	127544191	127558929	-1
ENSG00000073861	chr17	43165609	43178484	1
ENSG00000170485	chr2	100803039	100979719	1
ENSG00000112200	chr6	57062787	57143057	1
ENSG00000189120	chr17	43277279	43288239	-1
ENSG00000167182	chr17	43328622	43361176	1
ENSG00000082641	chr17	43480720	43493836	1
ENSG00000161914	chr19	11455246	11477654	-1
ENSG00000159184	chr17	44157132	44161119	-1
ENSG00000116793	chr1	114036377	114103621	-1
ENSG00000167157	chr9	131467741	131524770	1
ENSG00000197044	chr19	11738907	11754301	1
ENSG00000177599	chr19	11770391	11780306	1
ENSG00000196757	chr19	11896900	11922577	1
ENSG00000198740	chr17	44727485	44794834	-1
ENSG00000179348	chr3	129680962	129694718	-1
ENSG00000196646	chr19	12134919	12161063	1
ENSG00000188868	chr19	12289306	12305534	-1
ENSG00000198342	chr19	12321185	12337475	-1
ENSG00000180855	chr19	12401521	12412832	-1
ENSG00000188033	chr19	12547646	12582595	-1
ENSG00000108813	chr17	45401561	45406948	1
ENSG00000064195	chr17	45422388	45427587	-1
ENSG00000130711	chr9	132529802	132548205	1
ENSG00000106331	chr7	127037582	127043218	-1
ENSG00000128604	chr7	128365230	128377320	1
ENSG00000171223	chr19	12763310	12765124	1
ENSG00000140968	chr16	84490275	84513710	1
ENSG00000111049	chr12	79634932	79637578	1
ENSG00000176678	chr16	85169616	85172804	1
ENSG00000106459	chr7	129038791	129184156	1
ENSG00000177551	chr1	116180528	116188061	-1
ENSG00000105610	chr19	12856241	12859017	-1
ENSG00000174595	chr7	130068429	130069400	-1
ENSG00000185669	chr16	87271591	87280383	-1
ENSG00000165702	chr9	134810753	134856895	1
ENSG00000104903	chr19	13070848	13074681	-1
ENSG00000108924	chr17	50697320	50757425	1
ENSG00000092607	chr1	119227189	119333702	-1
ENSG00000119950	chr10	111957353	112037113	1
ENSG00000136451	chr17	53403909	53420614	-1
ENSG00000120798	chr12	93939802	93991487	-1
ENSG00000132005	chr19	13933353	13978097	-1
ENSG00000176160	chr17	53852530	53920744	-1
ENSG00000158805	chr16	88314934	88333811	1
ENSG00000115112	chr2	121695003	121759248	-1
ENSG00000182158	chr7	137210265	137337386	-1
ENSG00000111145	chr12	95112338	95185739	1
ENSG00000183770	chr3	140147124	140148254	-1
ENSG00000186350	chr9	136358137	136472250	1
ENSG00000160961	chr19	14661870	14692772	1
ENSG00000012504	chr12	99391810	99481775	1
ENSG00000165643	chr9	137725074	137731195	-1
ENSG00000165684	chr9	138389851	138413072	-1
ENSG00000100811	chr14	99774855	99814557	1
ENSG00000196428	chr3	151608812	151660303	1
ENSG00000106462	chr7	148135408	148212347	-1
ENSG00000204947	chr7	148430813	148454311	-1
ENSG00000197024	chr7	148475751	148511052	1
ENSG00000170265	chr7	148523487	148554260	1
ENSG00000170260	chr7	148567675	148583619	1
ENSG00000181220	chr7	148800820	148825727	-1
ENSG00000181444	chr7	149092388	149101228	-1
ENSG00000120837	chr12	103034988	103056170	-1
ENSG00000143437	chr1	149048810	149115815	-1
ENSG00000172273	chr11	118497498	118510974	1
ENSG00000127528	chr19	16296637	16299683	1
ENSG00000110851	chr12	106650774	106679044	-1
ENSG00000137709	chr11	119616256	119695863	1
ENSG00000166261	chr11	123100207	123117573	-1
ENSG00000143373	chr1	149521412	149531004	1
ENSG00000089902	chr14	102128986	102266665	1
ENSG00000143390	chr1	149579740	149586426	-1
ENSG00000139445	chr12	108200167	108231408	-1
ENSG00000171634	chr17	63252242	63410956	1
ENSG00000160113	chr19	17203694	17217151	-1
ENSG00000085274	chr3	170973313	170988027	1
ENSG00000143365	chr1	150045173	150070972	-1
ENSG00000172667	chr3	180224221	180272278	-1
ENSG00000121864	chr3	180524245	180536017	1
ENSG00000125398	chr17	67628756	67634147	1
ENSG00000134954	chr11	127833874	127948235	-1
ENSG00000112333	chr6	108593955	108616704	1
ENSG00000043039	chr11	128751045	128827014	1
ENSG00000170325	chr11	129274817	129377940	-1
ENSG00000112365	chr6	109890412	109911133	-1
ENSG00000171794	chr10	134893768	134895052	1
ENSG00000198546	chr10	134972395	134976656	1
ENSG00000143578	chr1	152207003	152213463	1
ENSG00000089225	chr12	113276119	113330630	-1
ENSG00000171656	chr3	187246804	187309571	-1
ENSG00000129654	chr17	71644020	71648966	-1
ENSG00000025156	chr6	122762494	122795810	1
ENSG00000160685	chr1	153241751	153257622	1
ENSG00000135547	chr6	126110503	126124108	1
ENSG00000113916	chr3	188921859	188936942	-1
ENSG00000130522	chr19	18252251	18253294	-1
ENSG00000116539	chr1	153571677	153798948	-1
ENSG00000179195	chr12	123023623	123065918	1
ENSG00000116580	chr1	153986132	154093619	-1
ENSG00000118526	chr6	134251969	134258368	1
ENSG00000197063	chr17	77469441	77478879	-1
ENSG00000118513	chr6	135544146	135582002	1
ENSG00000029363	chr6	136619694	136652682	-1
ENSG00000064489	chr19	19117379	19163937	-1
ENSG00000141568	chr17	78070883	78155772	1
ENSG00000064490	chr19	19164008	19173678	1
ENSG00000115415	chr2	191542121	191587181	-1
ENSG00000138378	chr2	191602547	191724539	-1
ENSG00000196458	chr12	132008115	132042965	-1
ENSG00000198393	chr12	132073129	132099226	1
ENSG00000198040	chr12	132124239	132146259	1
ENSG00000196387	chr12	132167110	132194333	1
ENSG00000090612	chr12	132217286	132246120	1
ENSG00000116604	chr1	154700146	154737153	-1
ENSG00000105717	chr19	19533524	19590462	-1
ENSG00000118495	chr6	144303130	144371246	-1
ENSG00000181896	chr19	19640605	19652412	1
ENSG00000105708	chr19	19682282	19704921	-1
ENSG00000188171	chr19	20594586	20636246	-1
ENSG00000105750	chr19	20897922	20925341	1
ENSG00000118620	chr19	20995337	21033493	1
ENSG00000196705	chr19	21116728	21160645	1
ENSG00000182141	chr19	21265803	21304052	-1
ENSG00000196268	chr19	21371771	21402124	1
ENSG00000117036	chr1	155361257	155374801	-1
ENSG00000198521	chr19	21779594	21810810	-1
ENSG00000197372	chr19	23627548	23661857	-1
ENSG00000196172	chr19	23718101	23733533	-1
ENSG00000213096	chr19	24061816	24104483	1
ENSG00000163565	chr1	157236382	157291569	1
ENSG00000181472	chr6	151726944	151754370	-1
ENSG00000091831	chr6	152168512	152466099	1
ENSG00000153879	chr19	38556449	38565431	1
ENSG00000197841	chr19	39916933	39925612	1
ENSG00000153896	chr19	39940819	39962225	-1
ENSG00000105698	chr19	40451736	40462558	1
ENSG00000118263	chr2	207653774	207738859	-1
ENSG00000171786	chr1	158603498	158609222	1
ENSG00000118260	chr2	208102931	208171806	1
ENSG00000105672	chr19	40824499	40827613	1
ENSG00000158773	chr1	159275665	159282391	-1
ENSG00000030419	chr2	213572674	213724578	-1
ENSG00000143257	chr1	159466080	159474624	-1
ENSG00000196357	chr19	41365028	41397826	-1
ENSG00000167635	chr19	41397875	41421506	1
ENSG00000142065	chr19	41519002	41561918	-1
ENSG00000181007	chr19	41574701	41601398	-1
ENSG00000186017	chr19	41630424	41672183	-1
ENSG00000178042	chr19	41694521	41708041	-1
ENSG00000161298	chr19	41788061	41811584	1
ENSG00000189042	chr19	41872142	41904063	1
ENSG00000167637	chr19	42033103	42062306	1
ENSG00000197050	chr19	42261177	42313052	1
ENSG00000196967	chr19	42289479	42355468	-1
ENSG00000118217	chr1	160002708	160195476	1
ENSG00000197800	chr19	42367509	42393293	-1
ENSG00000188283	chr19	42401022	42426663	1
ENSG00000181666	chr19	42517408	42547195	1
ENSG00000196437	chr19	42593902	42650179	-1
ENSG00000171827	chr19	42651822	42668082	1
ENSG00000180479	chr19	42745134	42777531	-1
ENSG00000171817	chr19	42777622	42796834	1
ENSG00000120784	chr19	42815229	42838153	-1
ENSG00000198182	chr19	42879109	42902531	-1
ENSG00000189144	chr19	42921043	42999780	-1
ENSG00000162761	chr1	163437729	163592576	-1
ENSG00000143171	chr1	163636975	163681054	-1
ENSG00000011332	chr19	43394217	43406628	-1
ENSG00000164458	chr6	166490785	166502121	-1
ENSG00000143190	chr1	165456744	165663206	1
ENSG00000163497	chr2	219554053	219558623	-1
ENSG00000116132	chr1	168899937	168975165	1
ENSG00000185278	chr1	172103843	172122397	1
ENSG00000135899	chr2	230733517	230792932	-1
ENSG00000187187	chr19	45194869	45229812	1
ENSG00000179930	chr1	180290328	180297470	-1
ENSG00000142025	chr19	47040926	47048238	1
ENSG00000177888	chr1	195389437	195436295	-1
ENSG00000105732	chr19	47264704	47277557	1
ENSG00000028277	chr19	47284515	47328470	-1
ENSG00000167625	chr19	47416332	47424193	1
ENSG00000105722	chr19	47443561	47451113	-1
ENSG00000079432	chr19	47480657	47491789	1
ENSG00000176472	chr19	48729169	48732122	1
ENSG00000124444	chr19	48792384	48797149	1
ENSG00000163435	chr1	200243696	200252271	1
ENSG00000124459	chr19	49108623	49131251	-1
ENSG00000018607	chr19	49147237	49163701	1
ENSG00000204920	chr19	49180195	49194317	1
ENSG00000159885	chr19	49207513	49229100	1
ENSG00000186019	chr19	49290337	49304317	1
ENSG00000131115	chr19	49408531	49433260	1
ENSG00000159915	chr19	49446158	49471308	1
ENSG00000159917	chr19	49482440	49505441	-1
ENSG00000062370	chr19	49522546	49552666	-1
ENSG00000184280	chr19	49578319	49597595	-1
ENSG00000167384	chr19	49671701	49696395	-1
ENSG00000122180	chr1	201318880	201322000	-1
ENSG00000170684	chr19	50266599	50271528	-1
ENSG00000125740	chr19	50663093	50670254	1
ENSG00000177045	chr19	50959884	50964152	-1
ENSG00000170608	chr19	51059358	51068894	1
ENSG00000124440	chr19	51492143	51538530	1
ENSG00000130751	chr19	52214941	52240873	1
ENSG00000117595	chr1	208027885	208046102	-1
ENSG00000117625	chr1	209499526	209556200	1
ENSG00000105419	chr19	52598204	52614597	-1
ENSG00000162772	chr1	210805320	210860740	1
ENSG00000178150	chr19	53466466	53482675	1
ENSG00000105516	chr19	53825659	53832435	-1
ENSG00000185155	chr1	224477942	224480189	1
ENSG00000181450	chr1	225817867	225910753	1
ENSG00000074219	chr19	54535669	54557526	-1
ENSG00000126456	chr19	54854642	54860926	-1
ENSG00000135747	chr1	245266710	245308692	-1
ENSG00000188295	chr1	245328029	245334251	-1
ENSG00000162714	chr1	245530246	245561668	-1
ENSG00000169136	chr19	55124272	55129003	1
ENSG00000142528	chr19	55221024	55243841	1
ENSG00000171161	chr1	247099153	247110336	1
ENSG00000171163	chr1	247110828	247119907	-1
ENSG00000142539	chr19	55614010	55626117	1
ENSG00000105497	chr19	56766343	56784805	1
ENSG00000161551	chr19	57066367	57083009	-1
ENSG00000198093	chr19	57084301	57100059	-1
ENSG00000176024	chr19	57122541	57140817	1
ENSG00000171032	chr19	57159406	57181891	-1
ENSG00000197619	chr19	57186400	57203270	-1
ENSG00000142556	chr19	57208202	57243885	-1
ENSG00000204611	chr19	57309466	57335003	-1
ENSG00000198464	chr19	57492263	57520975	1
ENSG00000167554	chr19	57540494	57561923	1
ENSG00000167555	chr19	57579303	57708794	1
ENSG00000167562	chr19	57765340	57779861	1
ENSG00000167766	chr19	57807443	57833450	-1
ENSG00000189190	chr19	57959283	57981828	-1
ENSG00000198538	chr19	57992474	58016697	-1
ENSG00000204604	chr19	58033598	58119222	-1
ENSG00000142396	chr19	58163317	58188596	-1
ENSG00000170949	chr19	58164865	58298488	-1
ENSG00000170954	chr19	58302945	58327960	-1
ENSG00000197937	chr19	58334460	58354096	-1
ENSG00000197928	chr19	58423389	58449938	-1
ENSG00000130844	chr19	58716090	58775335	1
ENSG00000197483	chr19	60492816	60687662	1
ENSG00000179943	chr19	60780705	60802705	-1
ENSG00000171443	chr19	60803542	60806316	1
ENSG00000213015	chr19	60844121	60846647	1
ENSG00000167685	chr19	61344368	61364073	1
ENSG00000131848	chr19	61424493	61571564	-1
ENSG00000018869	chr19	61586460	61596705	-1
ENSG00000198440	chr19	61607530	61628212	1
ENSG00000198046	chr19	61643020	61680555	-1
ENSG00000196263	chr19	61711024	61732079	1
ENSG00000196867	chr19	61742129	61759981	1
ENSG00000197016	chr19	61773455	61781931	1
ENSG00000197951	chr19	61798504	61827352	1
ENSG00000198300	chr19	61977742	62043887	-1
ENSG00000083844	chr19	62394681	62426024	1
ENSG00000197714	chr19	62483745	62496635	1
ENSG00000178229	chr19	62523689	62533956	1
ENSG00000131845	chr19	62554487	62563078	1
ENSG00000152433	chr19	62566703	62582735	1
ENSG00000186230	chr19	62646590	62648665	1
ENSG00000121406	chr19	62730505	62743936	1
ENSG00000105132	chr19	62745020	62763019	-1
ENSG00000083817	chr19	62774747	62782055	-1
ENSG00000171649	chr19	62787322	62795570	1
ENSG00000183647	chr19	62803065	62811446	1
ENSG00000204519	chr19	62885189	62892979	1
ENSG00000083814	chr19	62922932	62930795	-1
ENSG00000178935	chr19	63010262	63018093	-1
ENSG00000198466	chr19	63053081	63068299	1
ENSG00000173480	chr19	63108954	63119790	-1
ENSG00000152454	chr19	63144018	63150889	-1
ENSG00000166704	chr19	63180261	63206526	-1
ENSG00000152467	chr19	63237212	63257811	1
ENSG00000176293	chr19	63262422	63272583	1
ENSG00000121413	chr19	63287022	63301389	-1
ENSG00000198131	chr19	63447140	63467270	1
ENSG00000083842	chr19	63482130	63499066	1
ENSG00000182318	chr19	63530197	63545504	1
ENSG00000174586	chr19	63557537	63565932	-1
ENSG00000171574	chr19	63611867	63661011	1
ENSG00000131849	chr19	63635994	63643401	-1
ENSG00000083812	chr19	63670275	63676577	1
ENSG00000083838	chr19	63679564	63684403	1
ENSG00000119574	chr19	63716711	63722733	-1
ENSG00000099326	chr19	63765097	63776754	-1
ENSG00000177311	chr3	142643921	142647508	1
